# Supplementary material for: Transcription factor co-localization patterns affect human cell type-specific gene expression
Source: BMC Genomics. 2012 Jun 21;13:263. doi: 10.1186/1471-2164-13-263 (PMC3441573; doi:10.1186/1471-2164-13-263)
Supplement: Additional file 2: — Supplementary data. Contains additional information on supplementary data set of CRM locations. [file 1471-2164-13-263-S2.xls]

## Sheet: Dataset S1
CRM TFs	P-value for combinatorial pattern	Start	End	Chromosome	Target gene
NFYA-NFYB-FOS	< 0.0005	4.86737e+07	4.86738e+07	chr1	AL356968.41-1
JUN-MAX-MYC-GATA1-GATA2-SIRT6	< 0.0005	2.88471e+07	2.88481e+07	chr1	U11
NFYA-NFYB	< 0.0005	41503880	41503881	chr1	AC093151.2
JUN-MAX-MYC-ZNF263-GATA2	< 0.0005	2.87804e+07	28781059	chr1	SNORA44
JUN-MAX-MYC	< 0.0005	1.53431e+08	1.53431e+08	chr1	hsa-mir-92b
FOS-JUN-MAX-MYC-NFE2-SIRT6	< 0.0005	44969313	4.49694e+07	chr1	U5
NFYA-NFYB	< 0.0005	2.22305e+07	2.22306e+07	chr1	AL031281.6
JUND-MAX	0.445619	7.9139e+06	7.91401e+06	chr1	AL009183.10
MYC-ZNF263	< 0.0005	94085443	9.40855e+07	chr1	hsa-mir-760
JUN-MAX-MYC-ZNF263-SIRT6	0.105157	2.33358e+08	233359010	chr1	SNORA14
YY1-JUND-GATA1-ZNF263-NR2C2	< 0.0005	107914629	1.07915e+08	chr1	AC114491.1
JUN-MYC-GATA1-ZNF263-GATA2	< 0.0005	1.68437e+07	16843808	chr1	AL137798.8-1
FOS-JUND-MAX-NFE2-SIRT6	< 0.0005	559720	559790	chr1	RP5-857K21.11
FOS-JUND-MAX-NFE2-SIRT6	< 0.0005	559720	559790	chr1	RP5-857K21.10
GATA1-GATA2	< 0.0005	41177836	4.11779e+07	chr1	RP11-348A7.1
YY1-JUN-MAX-MYC-ZNF263-NFE2	< 0.0005	4.50133e+07	4.5014e+07	chr1	SNORD46
YY1-JUN-MAX-MYC-ZNF263-NFE2	< 0.0005	4.50133e+07	4.5014e+07	chr1	SNORD55
YY1-FOS-JUN-MAX-MYC-SIRT6	0.248744	247086919	2.47087e+08	chr1	SH3BP5L
MAX-MYC	< 0.0005	2.4712e+08	2.4712e+08	chr1	ZNF692
JUN-MYC	< 0.0005	2.47167e+08	247167252	chr1	PGBD2
MYC-ZNF263	< 0.0005	246167045	246167199	chr1	OR2L13
YY1-MYC-ZNF263	< 0.0005	2.46087e+08	2.46088e+08	chr1	TRIM58
NFYA-NFYB-FOS-JUN-MYC-GATA1-ZNF263-GATA2-SIRT6	< 0.0005	2.45334e+08	2.45334e+08	chr1	ZNF669
MYC-ZNF263	< 0.0005	245341727	245341846	chr1	AL390728.37-3
YY1-ZNF263	< 0.0005	2.45562e+08	245561684	chr1	ZNF496
MAX-MYC-ZNF263	< 0.0005	245562279	2.45563e+08	chr1	ZNF496
NFYA-NFYB-YY1-FOS-JUN-MAX-MYC-ZNF263	< 0.0005	2.44796e+08	2.44797e+08	chr1	C1orf71
YY1-MYC-ZNF263	< 0.0005	244954187	2.44954e+08	chr1	SCCPDH
NFYA-NFYB-YY1-MYC-ZNF263	0.997003	2.45161e+08	245161972	chr1	AHCTF1
NFYA-NFYB-FOS	< 0.0005	2.45238e+08	245238114	chr1	ZNF695
NFYA-NFYB-FOS-MYC-GATA1-ZNF263-GATA2	< 0.0005	245308533	2.45309e+08	chr1	ZNF670
NFYA-NFYB-YY1-FOS-JUN-MAX-MYC-ZNF263	< 0.0005	2.44796e+08	2.44797e+08	chr1	TFB2M
YY1-JUN-MYC-GATA1-ZNF263-GATA2	< 0.0005	243200317	243200645	chr1	EFCAB2
YY1-JUN-MAX-MYC-ZNF263-NFE2	< 0.0005	2.43065e+08	243065230	chr1	FAM36A
YY1-JUN-MYC-ZNF263	< 0.0005	2.43094e+08	243094706	chr1	HNRNPU
NFYB-JUN	0.999001	242690340	242690348	chr1	C1orf101
YY1-JUN-MAX-MYC-ZNF263	< 0.0005	2.42883e+08	242883219	chr1	PPPDE1
YY1-JUN-MAX-MYC-ZNF263	< 0.0005	2.42681e+08	2.42682e+08	chr1	ADSS
JUN-MYC-ZNF263	< 0.0005	2.41485e+08	241485565	chr1	CEP170
JUN-MYC-ZNF263	< 0.0005	2.41485e+08	241485565	chr1	SDCCAG8
YY1-JUN-MAX-MYC-GATA1-ZNF263-GATA2	< 0.0005	240077862	240078466	chr1	EXO1
NFYA-NFYB-FOS-MYC-ZNF263	< 0.0005	239749349	239749854	chr1	FH
YY1-MAX-MYC-ZNF263	< 0.0005	2.3987e+08	2.3987e+08	chr1	OPN3
MAX-MYC	< 0.0005	234834430	234834586	chr1	HEATR1
MAX-MYC	< 0.0005	2.34916e+08	2.34916e+08	chr1	ACTN2
NFYA-NFYB-FOS-MAX-MYC-ZNF263	< 0.0005	2.35025e+08	2.35025e+08	chr1	MTR
NFYB-MAX-MYC-ZNF263	0.999001	234511606	2.34512e+08	chr1	ERO1LB
NFYA-NFYB-YY1-FOS-JUN-MYC	< 0.0005	2.33558e+08	2.33559e+08	chr1	GGPS1
NFYA-NFYB-FOS-JUN-MAX-MYC	< 0.0005	233597327	233597442	chr1	TBCE
NFYB-FOS-JUN-JUND-MAX-MYC-ZNF263	0.624846	233734664	233734867	chr1	B3GALNT2
NFYA-NFYB-FOS	< 0.0005	2.34097e+08	2.34097e+08	chr1	LYST
JUN-MAX-MYC-ZNF263-SIRT6	0.105157	2.33358e+08	233359010	chr1	TOMM20
MAX-MYC-ZNF263	< 0.0005	2.33391e+08	2.33391e+08	chr1	RBM34
NFYA-NFYB-YY1-FOS-JUN-MYC	< 0.0005	2.33558e+08	2.33559e+08	chr1	ARID4B
YY1-MAX-MYC-ZNF263	< 0.0005	2.32681e+08	2.32681e+08	chr1	TARBP1
YY1-JUN-ZNF263	0.00599401	232811663	2.32812e+08	chr1	IRF2BP2
JUN-MYC-GATA2	0.933067	232575914	232576042	chr1	C1orf31
NFYA-NFYB	< 0.0005	231816082	231816209	chr1	KCNK1
JUN-MAX-MYC	< 0.0005	2.29731e+08	229730912	chr1	TSNAX
YY1-JUN-ZNF263	0.00599401	2.2954e+08	2.2954e+08	chr1	EXOC8
YY1-JUN-ZNF263	0.00599401	2.2954e+08	2.2954e+08	chr1	C1orf124
MYC-ZNF263	< 0.0005	2.29242e+08	2.29243e+08	chr1	FAM89A
YY1-MAX-MYC-ZNF263	< 0.0005	229443417	2.29444e+08	chr1	C1orf131
YY1-MAX-MYC-ZNF263	< 0.0005	229443417	2.29444e+08	chr1	GNPAT
YY1-MYC	< 0.0005	2.29071e+08	2.29071e+08	chr1	C1orf198
YY1-JUN-MAX-MYC-GATA1-ZNF263-GATA2	< 0.0005	2.29181e+08	2.29182e+08	chr1	TTC13
YY1-JUN-MAX-MYC-GATA1-ZNF263-GATA2	< 0.0005	2.29181e+08	2.29182e+08	chr1	ARV1
NFYA-NFYB-YY1-JUN-MAX-MYC-ZNF263	0.386613	2.28269e+08	228269541	chr1	GALNT2
NFYA-NFYB-YY1-JUN-MAX-MYC-ZNF263	0.386613	2.28845e+08	2.28845e+08	chr1	COG2
YY1-JUN-MAX-MYC-GATA1-ZNF263-GATA2-NR2C2	0.0222222	227761004	227761504	chr1	ABCB10
MYC-ZNF263	< 0.0005	227827599	227827668	chr1	TAF5L
NFYA-NFYB-FOS-JUN-MAX-MYC-ZNF263-NR2C2	< 0.0005	2.27828e+08	227828813	chr1	TAF5L
MYC-ZNF263	< 0.0005	227827599	227827668	chr1	URB2
NFYA-NFYB-FOS-JUN-MAX-MYC-ZNF263-NR2C2	< 0.0005	2.27828e+08	227828813	chr1	URB2
YY1-MYC-ZNF263	< 0.0005	227544749	227545427	chr1	C1orf96
YY1-JUN-JUND-MYC-ZNF263	< 0.0005	227710521	2.27711e+08	chr1	NUP133
YY1-MAX-MYC	< 0.0005	2.27473e+08	2.27474e+08	chr1	RAB4A
NFYA-NFYB-FOS-JUN-MAX-MYC-ZNF263	< 0.0005	2.26712e+08	2.26712e+08	chr1	HIST3H2A
NFYA-NFYB-FOS-JUN-MAX-MYC-ZNF263	< 0.0005	2.26712e+08	2.26712e+08	chr1	HIST3H2BB
JUN-MYC-GATA1-ZNF263-GATA2	< 0.0005	2.26741e+08	226741552	chr1	RNF187
NFYA-NFYB-YY1-FOS-JUN-MAX-MYC-ZNF263	< 0.0005	226660469	226661347	chr1	TRIM11
NFYA-NFYB	< 0.0005	2.2668e+08	2.2668e+08	chr1	HIST3H3
NFYA-NFYB-YY1-FOS-JUN-JUND-MYC	< 0.0005	2.26394e+08	2.26395e+08	chr1	GUK1
MYC-GATA1-ZNF263-GATA2	< 0.0005	226419037	2.26419e+08	chr1	C1orf148
NFYA-NFYB-YY1-JUN-JUND-MAX-MYC-ZNF263	0.0122137	226420138	226420876	chr1	C1orf148
NFYA-NFYB-YY1-JUN-JUND-MAX-MYC-ZNF263	0.0122137	226420138	226420876	chr1	C1orf69
YY1-JUN-MAX-MYC-ZNF263	< 0.0005	226336707	2.26337e+08	chr1	ARF1
YY1-JUN-JUND-MYC-ZNF263	< 0.0005	226357518	2.26358e+08	chr1	C1orf35
NFYB-FOS-JUN-MYC-GATA1-ZNF263	0.933401	226363631	226363921	chr1	MRPL55
JUN-MYC-ZNF263	< 0.0005	225989443	225989722	chr1	JMJD4
JUN-MYC-ZNF263	< 0.0005	225989443	225989722	chr1	SNAP47
NFYA-NFYB-FOS-JUN-MAX-MYC-ZNF263-SIRT6	0.00154321	2.25194e+08	2.25195e+08	chr1	CABC1
YY1-MYC-ZNF263	< 0.0005	2.25573e+08	225573052	chr1	CDC42BPA
NFYA-NFYB-YY1-FOS-JUN-MYC	< 0.0005	225817909	2.25818e+08	chr1	ZNF678
YY1-MYC-ZNF263-NR2C2	< 0.0005	224441017	2.24441e+08	chr1	ACBD3
YY1-MAX-MYC-ZNF263	< 0.0005	224563412	224563795	chr1	LIN9
YY1-JUN-MAX-MYC-ZNF263-NR2C2	< 0.0005	224662156	2.24663e+08	chr1	PARP1
NFYA-NFYB-YY1-FOS-JUN-MAX-MYC-GATA1-ZNF263-GATA2	< 0.0005	224178402	2.24179e+08	chr1	PYCR2
YY1-JUN-MAX-MYC-GATA1-GATA2-SIRT6	< 0.0005	224253642	224254136	chr1	C1orf55
NFYA-NFYB-YY1-FOS-JUN-MYC-ZNF263	< 0.0005	2.24316e+08	224317521	chr1	H3F3A
NFYA-NFYB-YY1-FOS-JUN-MAX-MYC-ZNF263	< 0.0005	224031994	224032262	chr1	SRP9
NFYA-NFYB-FOS-JUN-MAX-MYC-GATA1-ZNF263-GATA2-NFE2	< 0.0005	2.23682e+08	2.23683e+08	chr1	LBR
NFYA-NFYB-JUN-MYC-ZNF263-SIRT6	0.743956	2.22611e+08	2.22612e+08	chr1	CNIH4
YY1-MAX-MYC	< 0.0005	2.22689e+08	2.2269e+08	chr1	WDR26
MAX-MYC-GATA1	0.967	223183784	2.23184e+08	chr1	DNAH14
YY1-JUN-ZNF263	0.00599401	2.22368e+08	2.22369e+08	chr1	FBXO28
MYC-ZNF263	< 0.0005	222437749	222438133	chr1	DEGS1
NFYA-NFYB-MAX-MYC-ZNF263	0.988012	2.22585e+08	222584929	chr1	NVL
YY1-FOS-JUN-MYC-ZNF263	0.999001	221966630	221966903	chr1	CAPN2
NFYA-NFYB-YY1-JUN-MAX-MYC-GATA1-GATA2-SIRT6-NR2C2	< 0.0005	220952128	220953245	chr1	AIDA
NFYA-NFYB-YY1-JUN-MAX-MYC-GATA1-GATA2-SIRT6-NR2C2	< 0.0005	220952128	220953245	chr1	C1orf58
NFYA-MAX-MYC-SIRT6-NR2C2	0.0510204	2.2083e+08	2.2083e+08	chr1	TAF1A
NFYA-NFYB-YY1-ZNF263	0.738262	2.20858e+08	220858157	chr1	MIA3
NFYA-NFYB-FOS-MYC	< 0.0005	2.19119e+08	219119291	chr1	HLX
NFYA-NFYB-FOS-JUN-JUND-MYC-ZNF263	< 0.0005	219982220	2.19983e+08	chr1	DUSP10
JUN-MYC-SIRT6	0.0542714	2.1833e+08	2.1833e+08	chr1	BPNT1
NFYB-JUN-MAX-MYC	0.998002	2.18334e+08	2.18334e+08	chr1	IARS2
FOS-MAX-MYC-ZNF263-NFE2	< 0.0005	218512128	2.18513e+08	chr1	RAB3GAP2
YY1-JUN-MAX-MYC	< 0.0005	217413810	2.17414e+08	chr1	LYPLAL1
MYC-ZNF263	< 0.0005	2.18168e+08	218168525	chr1	SLC30A10
YY1-FOS-JUN-MAX-MYC-GATA1-ZNF263	0.0485537	218286347	218286574	chr1	EPRS
YY1-MAX-MYC-ZNF263	< 0.0005	216525054	2.16525e+08	chr1	RRP15
MAX-MYC-ZNF263-GATA2	0.0739261	2.16585e+08	216585662	chr1	TGFB2
MYC-ZNF263	< 0.0005	213807521	213807585	chr1	KCTD3
MAX-MYC	< 0.0005	212521261	212521482	chr1	SMYD2
NFYA-NFYB-FOS-MAX-MYC	< 0.0005	2.12843e+08	2.12843e+08	chr1	CENPF
NFYA-NFYB-YY1-FOS-JUN-MYC-ZNF263-GATA2	0.00323625	211097913	211098426	chr1	FLVCR1
NFYA-NFYB-FOS	< 0.0005	2.1119e+08	211190505	chr1	VASH2
YY1-MYC-ZNF263	< 0.0005	211255388	211255845	chr1	ANGEL2
FOS-JUN-MYC-ZNF263-GATA2-SIRT6-NR2C2	< 0.0005	211290442	2.11292e+08	chr1	RPS6KC1
YY1-MAX-MYC-ZNF263	< 0.0005	210939217	2.10939e+08	chr1	SNFT
YY1-JUN-MYC-ZNF263	< 0.0005	211031704	211031981	chr1	NSL1
YY1-JUN-MYC-ZNF263	< 0.0005	211031704	211031981	chr1	TATDN3
NFYA-NFYB-YY1-FOS-JUN-MYC-ZNF263-GATA2	0.00323625	211097913	211098426	chr1	AC104333.2
NFYA-NFYB-FOS-MYC-ZNF263	< 0.0005	2.10525e+08	210525074	chr1	PPP2R5A
YY1-ZNF263	< 0.0005	2.10526e+08	2.10526e+08	chr1	PPP2R5A
MAX-MYC	< 0.0005	210654932	210654965	chr1	TMEM206
NFYA-NFYB-YY1-FOS-JUN-MAX-MYC-GATA1-GATA2	< 0.0005	2.10275e+08	210275794	chr1	INTS7
NFYA-NFYB-YY1-FOS-JUN-MAX-MYC-GATA1-GATA2	< 0.0005	2.10275e+08	210275794	chr1	DTL
NFYA-NFYB-FOS-JUN-JUND-MAX-MYC-GATA1-ZNF263-GATA2-NR2C2	< 0.0005	209915603	2.09916e+08	chr1	NEK2
YY1-ZNF263	< 0.0005	210070234	210070471	chr1	LPGAT1
NFYA-NFYB-YY1-FOS-JUN-MAX-MYC-ZNF263	< 0.0005	2.09818e+08	2.0982e+08	chr1	SLC30A1
MAX-MYC	< 0.0005	209566717	209566719	chr1	TRAF5
YY1-MAX-MYC-ZNF263	< 0.0005	209622888	2.09623e+08	chr1	C1orf97
JUN-MAX-MYC-ZNF263	< 0.0005	209374038	209374234	chr1	KCNH1
NFYA-NFYB-YY1-JUN-MAX-MYC-ZNF263	0.386613	2.09499e+08	209500960	chr1	RCOR3
JUN-JUND-MAX-MYC	< 0.0005	2.08025e+08	208024730	chr1	C1orf74
FOS-JUN-MAX-MYC-GATA1-GATA2-SIRT6	< 0.0005	2.08068e+08	2.08068e+08	chr1	C1orf107
MYC-ZNF263	< 0.0005	207915562	207915590	chr1	G0S2
NFYA-NFYB-YY1-FOS-MAX-MYC-ZNF263	< 0.0005	205991945	205992330	chr1	CD46
JUN-MYC-ZNF263	< 0.0005	2.06109e+08	2.06109e+08	chr1	C1orf132
YY1-JUN-MAX-MYC-ZNF263	< 0.0005	205561318	205561740	chr1	CD55
NFYA-NFYB-FOS-JUN-SIRT6	< 0.0005	205292875	205293315	chr1	PFKFB2
NFYA-NFYB-JUN	0.12987	2.05273e+08	205272849	chr1	C1orf116
YY1-JUN-MYC	< 0.0005	2.05291e+08	205291298	chr1	YOD1
NFYA-NFYB-FOS-JUN-SIRT6	< 0.0005	205292875	205293315	chr1	YOD1
YY1-JUN-MYC-ZNF263	< 0.0005	204852359	204852522	chr1	LGTN
NFYA-NFYB	< 0.0005	2.04179e+08	204179315	chr1	SLC26A9
NFYA-NFYB-FOS	< 0.0005	2.04305e+08	204304876	chr1	FAM72A
NFYA-NFYB-FOS-ZNF263	< 0.0005	204049012	2.04049e+08	chr1	SLC41A1
NFYA-NFYB-FOS	< 0.0005	204085961	2.04086e+08	chr1	PM20D1
FOS-JUN-ZNF263	0.000999001	203915654	203916052	chr1	SLC45A3
NFYA-NFYB-YY1-FOS-JUN-MAX-MYC-SIRT6	< 0.0005	2.03985e+08	203986398	chr1	NUCKS1
JUN-MAX-MYC	< 0.0005	2.04011e+08	204011449	chr1	RAB7L1
NFYB-JUN-MAX-MYC-ZNF263	0.999001	2.03867e+08	2.03868e+08	chr1	ELK4
NFYA-NFYB-FOS	< 0.0005	2.03463e+08	2.03464e+08	chr1	TMCC2
NFYA-NFYB-FOS-ZNF263	< 0.0005	203557338	2.03558e+08	chr1	NUAK2
JUN-MYC-ZNF263-GATA2	0.290709	2.03447e+08	2.03447e+08	chr1	DSTYK
YY1-JUN-MAX-MYC-ZNF263-GATA2	< 0.0005	202752072	202752200	chr1	MDM4
NFYA-NFYB-YY1-JUN-MYC	0.997003	202647581	2.02648e+08	chr1	PPP1R15B
YY1-MAX-MYC-NFE2	0.29118	202031270	202031581	chr1	ZC3H11A
YY1-FOS-JUN-MAX-MYC-SIRT6	0.248744	202097337	202097614	chr1	SNRPE
JUN-MYC-ZNF263	< 0.0005	2.01862e+08	2.01863e+08	chr1	ATP2B4
NFYB-JUN	0.999001	201541103	2.01541e+08	chr1	BTG2
JUN-MYC-GATA1-ZNF263-GATA2-SIRT6	0.0365854	201541704	201542257	chr1	BTG2
NFYA-NFYB-YY1-FOS-JUN-MAX-MYC	< 0.0005	2.01243e+08	2.01243e+08	chr1	TMEM183A
NFYB-FOS-JUN-MYC-ZNF263-GATA2	0.992	201194025	201194433	chr1	ADIPOR1
NFYB-YY1-FOS-JUN-JUND-MAX-MYC-ZNF263-NFE2-SIRT6	< 0.0005	2.01163e+08	2.01163e+08	chr1	KLHL12
JUN-MYC-ZNF263	< 0.0005	2.01044e+08	2.01044e+08	chr1	JARID1B
JUN-MYC-ZNF263	< 0.0005	201124615	2.01125e+08	chr1	RABIF
NFYA-YY1-FOS-JUN-MYC-GATA1-ZNF263-GATA2	0.137072	2.00584e+08	200585268	chr1	PPP1R12B
NFYA-NFYB-FOS-JUN-MYC	< 0.0005	200577711	200577847	chr1	UBE2T
GATA1-GATA2	< 0.0005	2.00398e+08	2.00398e+08	chr1	PTPN7
JUN-MYC-GATA2-SIRT6	0.00590551	200243888	2.00244e+08	chr1	ELF3
NFYA-NFYB-YY1-FOS-JUN-MAX-MYC-ZNF263	< 0.0005	200191167	2.00191e+08	chr1	TIMM17A
YY1-MYC-ZNF263	< 0.0005	2.00219e+08	200218860	chr1	RNPEP
NFYA-NFYB-FOS-ZNF263	< 0.0005	200182045	200182372	chr1	LMOD1
NFYA-YY1-MYC	0.999001	2.00065e+08	2.00065e+08	chr1	IPO9
YY1-MYC-ZNF263	< 0.0005	1.99743e+08	199743007	chr1	CSRP1
NFYA-NFYB-FOS-JUN-MYC-GATA1-GATA2	< 0.0005	1.9939e+08	1.9939e+08	chr1	TMEM9
JUN-ZNF263	< 0.0005	1.98975e+08	198975002	chr1	CAMSAP1L1
NFYA-NFYB-FOS-MAX-MYC	< 0.0005	198856407	198856697	chr1	KIF14
NFYA-NFYB-JUN-MAX-MYC-NFE2-SIRT6	0.0434783	1.98905e+08	198906222	chr1	DDX59
NFYB-ZNF263	0.00699301	198645747	198646060	chr1	ZNF281
MYC-ZNF263	< 0.0005	1.96011e+08	1.96011e+08	chr1	AL139136.17
MYC-ZNF263	< 0.0005	1.96011e+08	1.96011e+08	chr1	DENND1B
YY1-MAX-MYC	< 0.0005	1.96139e+08	196138628	chr1	C1orf53
JUN-MAX-MYC-ZNF263	< 0.0005	1.95437e+08	1.95437e+08	chr1	ZBTB41
NFYA-NFYB-YY1-FOS-MYC	< 0.0005	1.95382e+08	195382460	chr1	ASPM
JUN-MAX-MYC-ZNF263	< 0.0005	1.91295e+08	191295110	chr1	TROVE2
JUN-MAX-MYC	< 0.0005	1.91341e+08	191341190	chr1	GLRX2
YY1-JUN-MAX-MYC-ZNF263	< 0.0005	1.91358e+08	191357862	chr1	CDC73
JUN-MAX-MYC-ZNF263	< 0.0005	1.91295e+08	191295110	chr1	UCHL5
NFYA-NFYB-MAX-ZNF263	0.987013	1.91044e+08	1.91045e+08	chr1	RGS2
YY1-JUN-MYC-ZNF263-GATA2	0.460539	184611090	1.84611e+08	chr1	C1orf27
NFYA-NFYB-FOS	< 0.0005	184610204	184610243	chr1	TPR
YY1-JUN-MYC-ZNF263-GATA2	0.460539	184611090	1.84611e+08	chr1	TPR
NFYB-ZNF263-GATA2	0.689441	183969687	183970086	chr1	HMCN1
NFYA-NFYB-FOS-MYC	< 0.0005	183551988	183552132	chr1	IVNS1ABP
NFYA-NFYB-JUN-MAX-MYC-GATA1-ZNF263-GATA2	0.188034	183552753	183553955	chr1	IVNS1ABP
NFYA-NFYB-YY1-FOS-JUN-MYC-ZNF263	< 0.0005	1.83392e+08	1.83393e+08	chr1	C1orf25
NFYA-NFYB-YY1-FOS-JUN-MYC-ZNF263	< 0.0005	1.83392e+08	1.83393e+08	chr1	C1orf26
YY1-MAX-MYC-ZNF263	< 0.0005	183281195	183281509	chr1	RNF2
JUN-MYC-ZNF263	< 0.0005	183209564	183209982	chr1	FAM129A
NFYA-NFYB-YY1-FOS-MAX-MYC-ZNF263	< 0.0005	1.8299e+08	1.82991e+08	chr1	EDEM3
YY1-MYC-ZNF263	< 0.0005	1.82273e+08	1.82273e+08	chr1	GLT25D2
YY1-JUN-MYC-ZNF263	< 0.0005	182287241	1.82288e+08	chr1	TSEN15
MAX-ZNF263	< 0.0005	1.81872e+08	181871790	chr1	RGL1
MAX-ZNF263	< 0.0005	1.81872e+08	181871790	chr1	ARPC5
NFYA-NFYB-YY1-FOS-JUN-MYC-GATA1-ZNF263-GATA2	< 0.0005	1.81707e+08	1.81708e+08	chr1	SMG7
FOS-JUN-NFE2	< 0.0005	181258220	181258260	chr1	LAMC1
YY1-MAX-MYC-GATA1-GATA2	< 0.0005	181075224	1.81076e+08	chr1	DHX9
NFYB-ZNF263	0.00699301	1.81189e+08	1.81189e+08	chr1	C1orf14
NFYA-NFYB-MAX-MYC	0.999001	1.8084e+08	1.8084e+08	chr1	RGS16
NFYA-NFYB-YY1-FOS-MYC-ZNF263	< 0.0005	1.80627e+08	180627682	chr1	GLUL
NFYA-NFYB-FOS-JUN-MAX-MYC-GATA1-ZNF263-GATA2	< 0.0005	179324341	179325779	chr1	IER5
NFYA-NFYB-FOS-MAX-MYC-ZNF263-SIRT6	0.164157	1.79258e+08	1.79259e+08	chr1	STX6
NFYA-NFYB-FOS-MYC-NFE2	0.0328358	179269056	1.7927e+08	chr1	MR1
YY1-ZNF263	< 0.0005	1.78868e+08	1.78868e+08	chr1	XPR1
JUN-MAX-MYC-ZNF263-GATA2	< 0.0005	1.78738e+08	178738589	chr1	ACBD6
MAX-MYC-ZNF263	< 0.0005	178390090	178390593	chr1	QSOX1
YY1-JUN-MYC-ZNF263	< 0.0005	1.78118e+08	1.78118e+08	chr1	TOR1AIP1
NFYA-NFYB-YY1-MAX-MYC-ZNF263	0.894106	178190075	178190730	chr1	CEP350
FOS-JUN	< 0.0005	178113634	178113636	chr1	AL359853.18-1
FOS-JUN	< 0.0005	178113634	178113636	chr1	TOR1AIP2
NFYA-NFYB-MYC-ZNF263	0.999001	1.77529e+08	1.7753e+08	chr1	SOAT1
NFYA-NFYB-YY1-FOS-MAX-MYC-ZNF263	< 0.0005	177317503	1.77318e+08	chr1	TOR3A
NFYA-JUN-GATA1-GATA2	0.106742	12512185	1.25122e+07	chr1	AL031296.1
NFYA-NFYB-YY1-FOS-JUN-MAX-MYC-ZNF263-GATA2	< 0.0005	177261378	1.77263e+08	chr1	FAM20B
MAX-MYC-NR2C2	< 0.0005	1.76329e+08	1.76329e+08	chr1	RASAL2
NFYA-NFYB	< 0.0005	1.75407e+08	175406630	chr1	FAM5B
MYC-ZNF263	< 0.0005	174442859	1.74443e+08	chr1	RFWD2
YY1-JUN-MAX-MYC-ZNF263-SIRT6	< 0.0005	1.73235e+08	1.73236e+08	chr1	CACYBP
NFYA-NFYB-YY1-FOS-JUN-MYC	< 0.0005	173259196	173259447	chr1	MRPS14
YY1-FOS-JUN-JUND-MAX-MYC-ZNF263-NR2C2	< 0.0005	1.72103e+08	172104176	chr1	ZBTB37
NFYA-NFYB-YY1-MAX-MYC-GATA1-ZNF263-GATA2-SIRT6	< 0.0005	1.7206e+08	1.72061e+08	chr1	DARS2
MYC-ZNF263	< 0.0005	171950923	1.71951e+08	chr1	KLHL20
NFYA-NFYB-YY1-MAX-MYC-GATA1-ZNF263-GATA2-SIRT6	< 0.0005	1.7206e+08	1.72061e+08	chr1	CENPL
NFYA-NFYB-YY1-FOS-JUN-MAX-MYC-ZNF263-NFE2	< 0.0005	171712463	171714142	chr1	PRDX6
NFYA-NFYB-FOS	< 0.0005	171838798	171839020	chr1	SLC9A11
NFYA-NFYB-YY1-FOS-JUN-MAX-MYC-ZNF263	< 0.0005	1.70768e+08	1.70769e+08	chr1	C1orf9
NFYA-NFYB-FOS-JUN-MAX-MYC-GATA1-GATA2	< 0.0005	1.70017e+08	1.70017e+08	chr1	METTL13
MYC-ZNF263-GATA2-NR2C2	0.0941781	169977871	169978274	chr1	VAMP4
YY1-JUN-MAX-MYC-ZNF263-SIRT6	< 0.0005	169721006	1.69722e+08	chr1	BAT2D1
NFYA-NFYB-FOS-MYC	< 0.0005	1.68768e+08	1.68768e+08	chr1	GORAB
NFYA-NFYB-YY1-FOS-JUN-JUND-MYC-ZNF263	< 0.0005	1.6813e+08	1.6813e+08	chr1	SCYL3
NFYA-NFYB-FOS-JUN-MAX-MYC-ZNF263	< 0.0005	1.67722e+08	1.67722e+08	chr1	SLC19A2
NFYA-NFYB-YY1-FOS-JUN-MAX-MYC	< 0.0005	167603685	167603969	chr1	BLZF1
NFYA-NFYB-YY1-FOS-JUN-MAX-MYC	< 0.0005	167603685	167603969	chr1	NME7
NFYA-NFYB-FOS-ZNF263	< 0.0005	1.67342e+08	1.67342e+08	chr1	ATP1B1
NFYA-NFYB	< 0.0005	166516705	1.66517e+08	chr1	TBX19
JUN-GATA2-SIRT6	< 0.0005	1.66518e+08	166517766	chr1	TBX19
YY1-MAX-MYC-ZNF263	< 0.0005	1.66462e+08	1.66462e+08	chr1	SFT2D2
FOS-JUN-JUND-MYC-ZNF263	0.696466	1.66415e+08	166415040	chr1	TIPRL
NFYA-NFYB-YY1-FOS-JUN-MAX-MYC-ZNF263	< 0.0005	166171827	1.66172e+08	chr1	BRP44
NFYA-NFYB-YY1-FOS-JUN-MAX-MYC-ZNF263	< 0.0005	166171827	1.66172e+08	chr1	IQWD1
NFYA-NFYB-FOS-MYC-ZNF263	< 0.0005	165957784	1.65958e+08	chr1	MPZL1
MYC-ZNF263	< 0.0005	1.65866e+08	165865941	chr1	RCSD1
NFYA-NFYB-YY1-FOS-MYC-ZNF263-GATA2	0.00213904	1.65789e+08	165789918	chr1	CREG1
FOS-JUN-ZNF263	0.000999001	1.65754e+08	165753929	chr1	CD247
NFYA-NFYB-ZNF263	< 0.0005	1.65225e+08	165225093	chr1	MAEL
YY1-JUN-MAX-MYC-ZNF263	< 0.0005	165075175	1.65075e+08	chr1	POGK
YY1-ZNF263-GATA2	0.194645	165075794	1.65077e+08	chr1	POGK
YY1-MAX-MYC-ZNF263	< 0.0005	165111957	1.65112e+08	chr1	TADA1L
NFYA-NFYB-YY1-FOS-MAX-MYC-ZNF263	< 0.0005	1.64063e+08	1.64064e+08	chr1	UCK2
MAX-MYC	< 0.0005	164402958	1.64403e+08	chr1	FAM78B
JUN-MAX-MYC-NR2C2	0.0805085	164004761	164005008	chr1	TMCO1
YY1-MYC-ZNF263	< 0.0005	1.63934e+08	163934340	chr1	AL451074.13-1
YY1-MYC-ZNF263	< 0.0005	1.63934e+08	163934340	chr1	ALDH9A1
JUN-ZNF263	< 0.0005	1.63867e+08	1.63867e+08	chr1	MGST3
NFYA-NFYB-FOS-ZNF263-GATA2	< 0.0005	1.62795e+08	162794932	chr1	PBX1
NFYB-YY1-JUN-MAX-MYC-ZNF263	0.989011	1.61558e+08	161558456	chr1	NUF2
NFYA-NFYB-YY1-JUN-MAX-MYC-ZNF263	0.386613	160797814	160798111	chr1	UAP1
NFYB-YY1-ZNF263	0.95005	160734193	160734518	chr1	UHMK1
JUN-ZNF263	< 0.0005	160306343	160306483	chr1	NOS1AP
YY1-MAX-MYC-ZNF263	< 0.0005	1.59986e+08	159986472	chr1	DUSP12
MAX-MYC	< 0.0005	1.60002e+08	1.60002e+08	chr1	ATF6
JUN-MAX-MYC-GATA2	0.744256	160002648	1.60003e+08	chr1	ATF6
FOS-JUN-JUND-MYC-NFE2	0.0482759	1.59958e+08	159958567	chr1	FCRLB
NFYB-FOS-JUN	0.982018	1.59943e+08	1.59943e+08	chr1	FCRLA
NFYA-NFYB-FOS	< 0.0005	159741794	1.59742e+08	chr1	FCGR2A
YY1-JUN-MAX	0.996004	1.59551e+08	159550859	chr1	SDHC
NFYA-NFYB-SIRT6	0.246667	159604202	159604350	chr1	C1orf192
NFYA-NFYB-YY1-FOS-JUN-MYC	< 0.0005	159462304	1.59463e+08	chr1	TOMM40L
NFYA-NFYB	< 0.0005	159435509	159435523	chr1	NDUFS2
NFYA-NFYB	< 0.0005	159435509	159435523	chr1	ADAMTS4
YY1-MYC-ZNF263-GATA2	0.183816	1.59414e+08	1.59414e+08	chr1	B4GALT3
NFYA-NFYB-FOS-JUN-MAX-MYC-GATA1-ZNF263-GATA2	< 0.0005	1.59403e+08	1.59403e+08	chr1	PPOX
NFYA-NFYB-YY1-JUN	0.842158	1.59396e+08	1.59396e+08	chr1	USP21
YY1-MAX-MYC	< 0.0005	1.5939e+08	1.5939e+08	chr1	UFC1
YY1-FOS-JUN-JUND-MAX-MYC	0.0722892	159369196	1.59369e+08	chr1	DEDD
YY1-MAX-MYC	< 0.0005	1.59354e+08	1.59354e+08	chr1	NIT1
YY1-MAX-MYC	< 0.0005	1.59354e+08	1.59354e+08	chr1	PFDN2
NFYA-NFYB-FOS-MYC-ZNF263-GATA2	0.0216272	1.59257e+08	159257692	chr1	F11R
JUN-SIRT6	0.00123457	1.58976e+08	158975645	chr1	SLAMF7
FOS-JUN-NFE2	< 0.0005	158815347	1.58815e+08	chr1	CD84
NFYA-NFYB	< 0.0005	158603282	1.58603e+08	chr1	NHLH1
YY1-ZNF263	< 0.0005	158579733	1.5858e+08	chr1	NCSTN
NFYA-NFYB-YY1-FOS	< 0.0005	158521523	1.58522e+08	chr1	PEX19
YY1-ZNF263	< 0.0005	158579733	1.5858e+08	chr1	COPA
YY1-FOS-MYC	0.999001	1.58499e+08	158499048	chr1	WDR42A
NFYA-NFYB-YY1-JUN-MYC-ZNF263	0.989011	1.58268e+08	158268449	chr1	PIGM
NFYA-NFYB-FOS-GATA1	0.0367816	1.58307e+08	1.58307e+08	chr1	KCNJ10
NFYA-NFYB-FOS-MAX-MYC-ZNF263	< 0.0005	158182112	158182316	chr1	IGSF9
JUN-MYC-ZNF263-GATA2	0.290709	1.5816e+08	1.5816e+08	chr1	TAGLN2
FOS-JUN-JUND-MAX-MYC-ZNF263	0.521265	1.58161e+08	1.58162e+08	chr1	TAGLN2
NFYA-NFYB-FOS-MAX-MYC-ZNF263	< 0.0005	158017225	1.58018e+08	chr1	DUSP23
MYC-GATA1-GATA2	< 0.0005	157440765	157441353	chr1	DARC
NFYA-YY1-FOS-JUN-MYC-SIRT6	0.505714	1.57313e+08	157313845	chr1	AIM2
FOS-JUN-SIRT6	< 0.0005	1.57246e+08	157246465	chr1	IFI16
FOS-JUN-NFE2	< 0.0005	1.56923e+08	1.56923e+08	chr1	SPTA1
JUN-MYC-ZNF263	< 0.0005	155374720	155374971	chr1	ETV3
JUN-MYC-GATA1-ZNF263-GATA2	< 0.0005	155156864	155157061	chr1	C1orf92
NFYA-NFYB-ZNF263-GATA2	0.357482	1.55131e+08	1.55132e+08	chr1	PEAR1
MYC-ZNF263	< 0.0005	155052925	155053284	chr1	NTRK1
NFYA-YY1-JUN-MYC-ZNF263-GATA2	0.984	155003644	1.55004e+08	chr1	PRCC
MYC-ZNF263	< 0.0005	155052925	155053284	chr1	SH2D2A
NFYA-NFYB-FOS-JUN-MAX-MYC-ZNF263-NR2C2	< 0.0005	154988235	1.54988e+08	chr1	HDGF
NFYB-JUN-MAX-MYC	0.998002	1.54965e+08	1.54965e+08	chr1	ISG20L2
NFYB-JUN-MAX-MYC	0.998002	1.54965e+08	1.54965e+08	chr1	C1orf66
YY1-JUN-MAX-MYC-ZNF263	< 0.0005	1.54978e+08	154977740	chr1	MRPL24
YY1-MAX-MYC	< 0.0005	1.54838e+08	154837891	chr1	GPATCH4
NFYA-NFYB-FOS-JUN-MAX-MYC-ZNF263	< 0.0005	154736588	1.54738e+08	chr1	MEF2D
NFYA-NFYB-YY1-FOS-JUN-MAX-MYC	< 0.0005	1.54575e+08	154575258	chr1	CCT3
NFYB-YY1-JUN-MAX-MYC-ZNF263	0.989011	154519130	154519373	chr1	TMEM79
NFYB-YY1-JUN-MAX-MYC-ZNF263	0.989011	154519130	154519373	chr1	SMG5
NFYA-NFYB-YY1-FOS-MYC	< 0.0005	1.54449e+08	154449700	chr1	PMF1
NFYA-NFYB-YY1-FOS-JUN-MYC-ZNF263	< 0.0005	1.5443e+08	1.54431e+08	chr1	SLC25A44
NFYA-NFYB-FOS-JUN-JUND-MAX-MYC-ZNF263	< 0.0005	154350657	1.54352e+08	chr1	LMNA
MAX-MYC	< 0.0005	1.54318e+08	154317996	chr1	MEX3A
MAX-MYC	< 0.0005	1.54319e+08	1.54319e+08	chr1	MEX3A
MAX-MYC-ZNF263	< 0.0005	154290956	1.54291e+08	chr1	ROBLD3
MAX-MYC-ZNF263	< 0.0005	154290956	1.54291e+08	chr1	UBQLN4
JUN-MYC	< 0.0005	154257367	154257400	chr1	SSR2
NFYA-YY1-FOS-JUN-MYC	0.999001	154170884	1.54171e+08	chr1	KIAA0907
YY1-SIRT6	< 0.0005	1.54148e+08	154148069	chr1	RIT1
JUN-ZNF263	< 0.0005	154095875	154095886	chr1	SYT11
YY1-JUN-JUND	0.422292	1.54097e+08	154097027	chr1	SYT11
YY1-JUN	< 0.0005	154093705	1.54094e+08	chr1	GON4L
YY1-MYC-ZNF263	< 0.0005	153924831	1.53925e+08	chr1	DAP3
YY1-MYC-ZNF263	< 0.0005	153924831	1.53925e+08	chr1	YY1AP1
NFYA-NFYB-YY1-FOS-MAX-MYC	< 0.0005	1.53846e+08	153846602	chr1	MSTO1
YY1-MAX-MYC-ZNF263	< 0.0005	1.53799e+08	1.538e+08	chr1	ASH1L
NFYA-NFYB-YY1-FOS-JUN-MAX-MYC-GATA1-GATA2	< 0.0005	153545090	1.53545e+08	chr1	FDPS
GATA1-GATA2	< 0.0005	153537858	153538058	chr1	PKLR
NFYB-MYC	0.999001	1.53514e+08	1.53514e+08	chr1	HCN3
YY1-MAX-MYC	< 0.0005	1.5351e+08	1.5351e+08	chr1	CLK2
NFYA-NFYB-FOS-MAX-MYC-NFE2	0.0017301	153498655	153498806	chr1	SCAMP3
YY1-MYC-ZNF263	< 0.0005	153491799	153491944	chr1	C1orf2
NFYA-NFYB-YY1-FOS-JUN-JUND-MYC-ZNF263-SIRT6	0.0151515	153481174	1.53481e+08	chr1	GBA
NFYA-NFYB-FOS-JUN-MAX-MYC	< 0.0005	153463700	153464109	chr1	GBAP
YY1-MAX-MYC-NR2C2	0.0805369	1.53445e+08	1.53446e+08	chr1	MTX1
YY1-MYC-ZNF263	< 0.0005	1.5343e+08	153430218	chr1	MUC1
YY1-JUN-MYC	< 0.0005	1.53375e+08	153375064	chr1	RAG1AP1
GATA1-GATA2	< 0.0005	1.53318e+08	153317731	chr1	EFNA3
NFYA-NFYB	< 0.0005	153302716	153302792	chr1	EFNA4
MAX-MYC-ZNF263	< 0.0005	1.5329e+08	153290034	chr1	ADAM15
NFYA-NFYB-FOS-JUN	< 0.0005	153241234	1.53241e+08	chr1	ZBTB7B
FOS-JUN-MYC	0.996004	1.53233e+08	1.53233e+08	chr1	LENEP
NFYA-NFYB-FOS-MAX-MYC	< 0.0005	153222292	1.53222e+08	chr1	FLAD1
GATA1-GATA2	< 0.0005	153212670	153212839	chr1	CKS1B
NFYA-NFYB-FOS-JUN-MAX-MYC	< 0.0005	1.53213e+08	153213855	chr1	CKS1B
NFYB-JUN-ZNF263	0.999001	153209503	1.5321e+08	chr1	SHC1
YY1-MYC-ZNF263	< 0.0005	153200752	153201039	chr1	PYGO2
YY1-JUN-MAX-MYC-ZNF263	< 0.0005	1.53176e+08	1.53176e+08	chr1	PMVK
NFYB-ZNF263	0.00699301	1.53109e+08	1.53109e+08	chr1	KCNN3
JUN-MAX-MYC-GATA1-ZNF263-GATA2	< 0.0005	1.52866e+08	152867135	chr1	ADAR
YY1-FOS-JUN-MAX-MYC-ZNF263-NFE2	< 0.0005	152797893	1.52798e+08	chr1	UBE2Q1
JUN-MAX-MYC-GATA1-GATA2-SIRT6	< 0.0005	152560125	152560205	chr1	AQP10
JUN-MYC	< 0.0005	152511625	152511711	chr1	HAX1
NFYA-NFYB	< 0.0005	152445515	1.52446e+08	chr1	C1orf189
NFYB-YY1-JUN-MAX-MYC-NFE2	0.645122	152459659	152459825	chr1	C1orf43
NFYA-NFYB-JUN-MYC-ZNF263	0.999001	152421956	1.52422e+08	chr1	TPM3
YY1-JUN-MYC-SIRT6	0.485005	1.5223e+08	152229918	chr1	RPS27
FOS-JUN	< 0.0005	152224583	152224592	chr1	RAB13
NFYB-YY1-MYC-ZNF263-GATA2	0.98	152216249	152216941	chr1	JTB
NFYA-NFYB-YY1-FOS-JUN-MAX-MYC-ZNF263	< 0.0005	1.52206e+08	1.52207e+08	chr1	CREB3L4
NFYA-NFYB-FOS-JUN-ZNF263	< 0.0005	1.52202e+08	1.52203e+08	chr1	SLC39A1
YY1-ZNF263	< 0.0005	152197486	1.52198e+08	chr1	CRTC2
MYC-ZNF263	< 0.0005	152184745	1.52185e+08	chr1	DENND4B
JUN-MYC-ZNF263	< 0.0005	152185780	152185861	chr1	DENND4B
NFYA-NFYB-FOS-MYC	< 0.0005	152161911	1.52162e+08	chr1	GATAD2B
NFYA-NFYB-YY1-FOS-MYC-ZNF263	< 0.0005	151966942	1.51967e+08	chr1	INTS3
NFYA-NFYB-YY1-FOS-JUN-MAX-MYC-SIRT6	< 0.0005	151910057	1.51911e+08	chr1	ILF2
YY1-MYC	< 0.0005	151897785	1.51898e+08	chr1	SNAPIN
YY1-JUN-MAX-MYC-ZNF263	< 0.0005	151872929	151873361	chr1	C1orf77
NFYA-NFYB-MYC-ZNF263	0.999001	151866466	1.51867e+08	chr1	S100A1
YY1-JUN-MAX-MYC-ZNF263	< 0.0005	151872929	151873361	chr1	S100A13
FOS-JUN-ZNF263	0.000999001	151805806	1.51806e+08	chr1	S100A2
FOS-JUN	< 0.0005	151280397	1.5128e+08	chr1	SPRR2D
NFYA-JUN-MAX-MYC-ZNF263	0.999001	1.50149e+08	1.50149e+08	chr1	THEM4
ZNF263-GATA2	< 0.0005	150071776	150072083	chr1	RORC
NFYA-NFYB-FOS-MAX-ZNF263	< 0.0005	150029705	150029965	chr1	TDRKH
YY1-MYC	< 0.0005	150002452	150002578	chr1	OAZ3
YY1-MYC	< 0.0005	150002452	150002578	chr1	MRPL9
JUN-JUND	< 0.0005	1.4995e+08	149949516	chr1	NCRNA00166
YY1-JUN-ZNF263	0.00599401	1.49851e+08	1.49851e+08	chr1	SNX27
NFYA-JUN-MYC-ZNF263	0.999001	149779178	1.4978e+08	chr1	TUFT1
NFYA-NFYB-FOS-MAX	< 0.0005	1.49699e+08	1.49699e+08	chr1	POGZ
YY1-MYC-ZNF263	< 0.0005	149638585	149638815	chr1	PSMB4
NFYA-NFYB-FOS-JUN-MAX-MYC	< 0.0005	1.49586e+08	1.49586e+08	chr1	RFX5
NFYA-NFYB-FOS-JUN-JUND-MAX-MYC-ZNF263	< 0.0005	149520780	149521269	chr1	ZNF687
NFYA-NFYB-YY1-FOS-MAX-MYC	< 0.0005	1.49494e+08	1.49494e+08	chr1	PSMD4
NFYA-NFYB-YY1-FOS-MAX	0.00727651	149437375	149438065	chr1	PIP5K1A
JUN-MYC-ZNF263-NR2C2	0.177711	1.49429e+08	1.49429e+08	chr1	VPS72
NFYA-NFYB-FOS-JUN-MYC-ZNF263-NR2C2	< 0.0005	149404760	149405640	chr1	SCNM1
NFYA-NFYB-FOS-JUN-MYC-ZNF263-NR2C2	< 0.0005	149404760	149405640	chr1	LYSMD1
NFYA-NFYB-FOS-ZNF263	< 0.0005	1.49386e+08	149386006	chr1	SEMA6C
YY1-JUN-MYC-ZNF263	< 0.0005	1.4931e+08	149309929	chr1	GABPB2
JUN-MYC	< 0.0005	149298589	149298749	chr1	MLLT11
JUN-MYC	< 0.0005	149298589	149298749	chr1	CDC42SE1
JUN-MAX-MYC-ZNF263	< 0.0005	149165414	1.49166e+08	chr1	SETDB1
NFYA-NFYB-YY1-FOS-JUN-MYC-GATA1	0.0699301	1.49116e+08	1.49116e+08	chr1	ARNT
NFYA-NFYB-FOS	< 0.0005	148936418	1.48936e+08	chr1	GOLPH3L
NFYA-NFYB-YY1-FOS-JUN-JUND-MYC	< 0.0005	1.48869e+08	148868633	chr1	ENSA
NFYA-YY1-JUN-MYC-ZNF263	0.999001	1.48818e+08	148818911	chr1	MCL1
NFYA-NFYB-JUN-ZNF263	0.945055	148800796	148801428	chr1	C1orf138
JUN-MYC-ZNF263	< 0.0005	1.48788e+08	148788293	chr1	ADAMTSL4
FOS-JUN-ZNF263	0.000999001	148747132	1.48747e+08	chr1	ECM1
NFYA-NFYB-YY1-FOS-JUN-MYC-SIRT6	0.0215827	148726411	148726543	chr1	TARS2
NFYA-NFYB-YY1-FOS-JUN-MYC	< 0.0005	1.48603e+08	148603330	chr1	RPRD2
MAX-MYC	< 0.0005	148560610	148560656	chr1	PRPF3
MAX-MYC	< 0.0005	148532984	1.48533e+08	chr1	AL138795.21-3
MAX-MYC	< 0.0005	148532984	1.48533e+08	chr1	MRPS21
NFYA-NFYB-YY1-JUN-MYC-ZNF263	0.989011	1.48508e+08	1.48508e+08	chr1	APH1A
NFYA-NFYB-YY1-FOS-MAX-MYC	< 0.0005	148475033	1.48475e+08	chr1	ANP32E
YY1-JUN-MYC-ZNF263	< 0.0005	1.48249e+08	1.48249e+08	chr1	OTUD7B
FOS-JUN-JUND	< 0.0005	1.48178e+08	148177900	chr1	MTMR11
YY1-JUN-MYC-NR2C2	< 0.0005	148166342	1.48167e+08	chr1	SF3B4
NFYA-NFYB-YY1-FOS-MYC-GATA2	< 0.0005	1.48126e+08	1.48127e+08	chr1	HIST2H2AB
NFYA-NFYB-FOS-MYC	< 0.0005	1.48125e+08	1.48125e+08	chr1	HIST2H2BE
NFYA-NFYB-FOS-MYC	< 0.0005	1.48125e+08	1.48125e+08	chr1	HIST2H2AC
NFYA-NFYB-YY1-FOS-MYC-GATA2	< 0.0005	1.48126e+08	1.48127e+08	chr1	HIST2H2AC
NFYA-NFYB-FOS	< 0.0005	1.48051e+08	148050649	chr1	HIST2H2BF
NFYA-FOS-MYC	0.999001	1.45867e+08	145867231	chr1	GPR89B
JUN-MYC-ZNF263	< 0.0005	1.45181e+08	145181275	chr1	CHD1L
YY1-MYC-ZNF263	< 0.0005	1.4511e+08	145110586	chr1	PRKAB2
NFYA-NFYB-FOS-MYC	< 0.0005	144538368	144538460	chr1	GPR89A
FOS-JUN	< 0.0005	144539276	144539284	chr1	GPR89A
YY1-MYC	< 0.0005	1.44322e+08	1.44323e+08	chr1	RNF115
YY1-MYC	< 0.0005	1.44322e+08	1.44323e+08	chr1	POLR3C
YY1-MYC	< 0.0005	1.44228e+08	144227869	chr1	PEX11B
YY1-MYC	< 0.0005	1.44228e+08	144227869	chr1	GNRHR2
NFYA-NFYB-YY1-FOS-MYC-GATA2-NR2C2	< 0.0005	144218867	144219133	chr1	RBM8A
NFYA-NFYB-FOS	< 0.0005	144188283	144188342	chr1	LIX1L
NFYA-NFYB-FOS	< 0.0005	144181792	1.44182e+08	chr1	ANKRD34A
NFYA-NFYB-FOS	< 0.0005	144181792	1.44182e+08	chr1	POLR3GL
NFYA-NFYB-FOS-JUN-MAX-MYC-SIRT6	< 0.0005	1.4415e+08	1.4415e+08	chr1	TXNIP
YY1-MYC-ZNF263-GATA2-SIRT6	0.313609	143706152	143706885	chr1	PDE4DIP
NFYA-NFYB-FOS	< 0.0005	142624859	142624891	chr1	CR589924.4
NFYA-NFYB-FOS	< 0.0005	1.2064e+08	120640129	chr1	AL357493.8-3
NFYA-NFYB-FOS	< 0.0005	1.2064e+08	120640129	chr1	FAM72B
NFYA-NFYB-ZNF263	< 0.0005	120056073	1.20056e+08	chr1	PHGDH
JUN-MYC	< 0.0005	120056941	1.20057e+08	chr1	PHGDH
NFYA-NFYB-YY1-JUN-JUND-MAX-MYC	0.365482	119484568	119484971	chr1	WARS2
NFYA-NFYB-FOS-MAX-MYC-ZNF263	< 0.0005	1.18274e+08	1.18274e+08	chr1	WDR3
NFYA-NFYB-FOS-MAX-MYC-ZNF263	< 0.0005	1.18274e+08	1.18274e+08	chr1	GDAP2
NFYA-NFYB-FOS	< 0.0005	117949945	1.1795e+08	chr1	FAM46C
NFYB-MYC-ZNF263	0.999001	1.17711e+08	117711605	chr1	MAN1A2
NFYA-NFYB-FOS-MAX-MYC-ZNF263	< 0.0005	1.17466e+08	1.17467e+08	chr1	TRIM45
NFYA-NFYB-YY1-FOS-MYC	< 0.0005	117404041	1.17405e+08	chr1	TTF2
YY1-ZNF263	< 0.0005	117254458	117254789	chr1	PTGFRN
ZNF263-GATA2	< 0.0005	1.17011e+08	1.17011e+08	chr1	IGSF3
JUN-MYC	< 0.0005	116914640	116914644	chr1	CD58
YY1-ZNF263	< 0.0005	1.16915e+08	1.16915e+08	chr1	CD58
YY1-JUN-MAX-MYC-ZNF263	< 0.0005	116716933	116717543	chr1	ATP1A1
MYC-ZNF263	< 0.0005	115124667	1.15125e+08	chr1	RP5-1000E10.4
YY1-FOS-JUN-MAX-MYC	0.999001	1.15061e+08	115060999	chr1	NRAS
NFYA-NFYB-FOS	< 0.0005	1.15014e+08	1.15014e+08	chr1	DENND2C
YY1-JUN-JUND-MYC	< 0.0005	1.14926e+08	1.14926e+08	chr1	BCAS2
YY1-MAX-MYC-GATA1-ZNF263-GATA2	< 0.0005	1.14855e+08	1.14855e+08	chr1	TRIM33
YY1-JUN-MYC-NR2C2	< 0.0005	114273596	114274040	chr1	HIPK1
NFYA-NFYB-FOS-JUN-MAX-MYC-ZNF263-NR2C2	< 0.0005	1.14249e+08	1.14249e+08	chr1	DCLRE1B
NFYA-NFYB-FOS-JUN-MAX-MYC-ZNF263-NR2C2	< 0.0005	1.14249e+08	1.14249e+08	chr1	AP4B1
YY1-FOS-JUN-MAX-MYC-ZNF263-SIRT6	0.00220264	114156215	114156857	chr1	RSBN1
JUN-MYC-ZNF263	< 0.0005	1.14104e+08	1.14104e+08	chr1	PHTF1
NFYA-NFYB-FOS-MYC-ZNF263	< 0.0005	113734331	1.13734e+08	chr1	MAGI3
NFYA-NFYB-YY1-FOS-JUN-MYC-GATA2-SIRT6	0.0350877	1.13417e+08	1.13418e+08	chr1	LRIG2
YY1-JUN-MAX-MYC-ZNF263-GATA2	< 0.0005	1.133e+08	113300661	chr1	SLC16A1
JUN-ZNF263	< 0.0005	113051325	1.13051e+08	chr1	RHOC
MYC-ZNF263	< 0.0005	113019008	113019169	chr1	MOV10
YY1-JUN-MYC	< 0.0005	1.12964e+08	112963820	chr1	CAPZA1
YY1-JUN-MYC	< 0.0005	1.12964e+08	112963820	chr1	ST7L
NFYA-NFYB-FOS-ZNF263	< 0.0005	1.1274e+08	112740347	chr1	CTTNBP2NL
YY1-JUN-MAX-MYC-GATA1-ZNF263-GATA2	< 0.0005	112099392	112100100	chr1	DDX20
NFYA-NFYB-FOS-MAX-ZNF263	< 0.0005	1.12083e+08	112083779	chr1	C1orf183
FOS-JUN	< 0.0005	111907979	111907995	chr1	ADORA3
NFYA-NFYB-YY1-MAX-MYC	0.236763	111793500	111793645	chr1	ATP5F1
NFYA-NFYB-YY1-MAX-MYC	0.236763	111793500	111793645	chr1	WDR77
NFYA-ZNF263	0.999001	1.1169e+08	111690527	chr1	C1orf88
FOS-MYC-GATA1-ZNF263	0.694082	111484246	1.11484e+08	chr1	CEPT1
FOS-MYC-GATA1-ZNF263	0.694082	111484246	1.11484e+08	chr1	TMEM77
NFYA-NFYB-YY1-FOS-JUN-JUND-MAX-MYC-ZNF263-SIRT6-NR2C2	< 0.0005	1.11308e+08	111308393	chr1	C1orf103
YY1-JUN-MAX-MYC	< 0.0005	1.10752e+08	1.10752e+08	chr1	HBXIP
YY1-JUN-MYC-ZNF263	< 0.0005	110378684	1.10379e+08	chr1	FAM40A
YY1-FOS-JUN-JUND-MYC	0.341317	1.10329e+08	110329069	chr1	AHCYL1
JUN-MYC	< 0.0005	110254836	1.10255e+08	chr1	CSF1
MAX-MYC-ZNF263	< 0.0005	109963818	1.09964e+08	chr1	AMPD2
YY1-MAX-MYC-ZNF263	< 0.0005	109828277	109828514	chr1	ATXN7L2
NFYA-NFYB-FOS-JUN-MAX-MYC-ZNF263	< 0.0005	1.09771e+08	109770768	chr1	PSMA5
NFYA-NFYB-FOS-ZNF263	< 0.0005	1.09742e+08	1.09742e+08	chr1	SORT1
FOS-ZNF263-GATA2	0.425907	1.09651e+08	1.09652e+08	chr1	MYBPHL
NFYA-NFYB-FOS-MAX-MYC-ZNF263-GATA2	0.13808	109627219	109627630	chr1	PSRC1
MAX-ZNF263	< 0.0005	1.09593e+08	109593551	chr1	CELSR2
JUN-MYC-ZNF263	< 0.0005	1.09558e+08	109558570	chr1	SARS
JUN-MYC-ZNF263	< 0.0005	1.0942e+08	1.0942e+08	chr1	TAF13
NFYA-NFYB-FOS-ZNF263	< 0.0005	109386132	1.09386e+08	chr1	WDR47
NFYA-NFYB-FOS-MAX-MYC-ZNF263	< 0.0005	109221044	1.09221e+08	chr1	GPSM2
YY1-JUN-JUND-MAX-MYC-ZNF263	< 0.0005	1.09091e+08	109090945	chr1	STXBP3
NFYA-NFYB-FOS	< 0.0005	1.09092e+08	109091617	chr1	STXBP3
NFYA-NFYB-YY1-FOS-MYC-GATA2	< 0.0005	109036080	1.09037e+08	chr1	PRPF38B
YY1-MAX-MYC-ZNF263	< 0.0005	1.07401e+08	107401425	chr1	PRMT6
FOS-MAX-MYC-GATA1	0.876972	101263893	101264164	chr1	DPH5
MAX-MYC-ZNF263	< 0.0005	101133670	101134022	chr1	SLC30A7
NFYA-NFYB	< 0.0005	101134972	101134973	chr1	SLC30A7
MAX-MYC-ZNF263	< 0.0005	101133670	101134022	chr1	EXTL2
NFYA-NFYB	< 0.0005	101134972	101134973	chr1	EXTL2
YY1-JUN-MYC	< 0.0005	1.0059e+08	100589920	chr1	CDC14A
NFYA-NFYB-YY1-ZNF263	0.738262	100590464	100591087	chr1	CDC14A
NFYA-NFYB-YY1-FOS-MYC-ZNF263	< 0.0005	100487919	100488068	chr1	DBT
YY1-MAX-MYC	< 0.0005	1.00371e+08	100371233	chr1	CCDC76
YY1-MAX-MYC	< 0.0005	1.00371e+08	100371233	chr1	SASS6
YY1-MAX-MYC-GATA1-ZNF263-GATA2	< 0.0005	100276184	1.00277e+08	chr1	HIAT1
MAX-MYC-ZNF263	< 0.0005	100087957	100088356	chr1	AGL
YY1-MYC	< 0.0005	9.69601e+07	96960165	chr1	PTBP2
YY1-ZNF263	< 0.0005	95472017	95472397	chr1	RWDD3
MYC-ZNF263	< 0.0005	95355139	9.53556e+07	chr1	TMEM56
MYC-NR2C2	< 0.0005	95311026	95311037	chr1	ALG14
FOS-JUN	< 0.0005	94780115	94780125	chr1	F3
YY1-MYC	< 0.0005	94656315	94656757	chr1	ABCD3
FOS-JUN-MAX-MYC-ZNF263-NFE2	< 0.0005	94147443	94147887	chr1	GCLM
YY1-JUN-MAX-MYC	< 0.0005	9.41171e+07	9.41173e+07	chr1	DNTTIP2
YY1-JUN-MYC-ZNF263	< 0.0005	9.35838e+07	93584243	chr1	DR1
JUN-GATA2	< 0.0005	93584780	9.35849e+07	chr1	DR1
NFYA-NFYB-YY1-FOS-MAX-MYC-ZNF263	< 0.0005	93418262	9.34187e+07	chr1	CCDC18
NFYA-NFYB-YY1-FOS-MAX-MYC-ZNF263	< 0.0005	93418262	9.34187e+07	chr1	TMED5
NFYB-YY1-JUN-MYC-ZNF263	0.999001	9.33173e+07	93317499	chr1	MTF2
JUN-ZNF263	< 0.0005	93199860	93200094	chr1	FAM69A
YY1-MAX-MYC-ZNF263	< 0.0005	9.30702e+07	9.30705e+07	chr1	RPL5
YY1-MYC-ZNF263	< 0.0005	92537079	92537180	chr1	RPAP2
YY1-MYC-ZNF263	< 0.0005	92537079	92537180	chr1	GLMN
NFYB-JUN-MAX-MYC	0.998002	9.17392e+07	9.17397e+07	chr1	CDC7
YY1-MYC-ZNF263-NR2C2	< 0.0005	9.16426e+07	9.1643e+07	chr1	HFM1
NFYA-NFYB-ZNF263	< 0.0005	9.09562e+07	9.09564e+07	chr1	BARHL2
NFYA-NFYB-YY1-FOS-JUN-MAX-MYC	< 0.0005	90233165	9.02333e+07	chr1	ZNF326
NFYA-NFYB-YY1-FOS-MAX-ZNF263	0.137056	90059085	90059619	chr1	LRRC8D
NFYA-NFYB-YY1-FOS-JUN-MAX-MYC-ZNF263	< 0.0005	8.97625e+07	8.9763e+07	chr1	LRRC8B
FOS-JUN	< 0.0005	89364392	89364415	chr1	GBP2
NFYA-NFYB-YY1-FOS-JUN-MAX-MYC	< 0.0005	89231047	8.92313e+07	chr1	RBMXL1
NFYA-NFYB-YY1-FOS-JUN-MAX-MYC	< 0.0005	89231047	8.92313e+07	chr1	CCBL2
FOS-JUN-GATA2	< 0.0005	8.72319e+07	87232005	chr1	HS2ST1
NFYA-NFYB-YY1-FOS-MAX-MYC	< 0.0005	87152300	87152897	chr1	RP4-604K5.1
MYC-ZNF263	< 0.0005	8.69429e+07	8.6943e+07	chr1	SH3GLB1
MAX-MYC	< 0.0005	85946697	8.59469e+07	chr1	ZNHIT6
JUN-MYC-ZNF263	< 0.0005	8.58192e+07	85819389	chr1	CYR61
NFYA-NFYB-FOS-JUN	< 0.0005	85517313	85517342	chr1	BCL10
YY1-MYC	< 0.0005	8.54978e+07	85497838	chr1	C1orf52
NFYA-NFYB-MAX-MYC-GATA1-ZNF263	0.503254	8.54391e+07	8.54397e+07	chr1	SYDE2
NFYA-NFYB-FOS-JUN-MAX-MYC	< 0.0005	84928600	84929044	chr1	SSX2IP
FOS-JUN-MYC	0.996004	8.47444e+07	8.47451e+07	chr1	SPATA1
FOS-JUN-MYC	0.996004	8.47444e+07	8.47451e+07	chr1	GNG5
MYC-ZNF263-NR2C2	< 0.0005	84717463	8.47178e+07	chr1	BXDC5
NFYA-NFYB	< 0.0005	84582693	84582702	chr1	SAMD13
NFYA-FOS-SIRT6	0.00223714	7.82429e+07	7.82433e+07	chr1	DNAJB4
YY1-MYC	< 0.0005	7.82172e+07	78217435	chr1	FUBP1
YY1-NR2C2	< 0.0005	7.80179e+07	78017946	chr1	FAM73A
YY1-FOS-MAX-MYC-NFE2-SIRT6	< 0.0005	77920977	7.79213e+07	chr1	ZZZ3
MAX-MYC	< 0.0005	7.60243e+07	76024504	chr1	RABGGTB
YY1-MYC	< 0.0005	75962724	75963088	chr1	ACADM
YY1-MYC	< 0.0005	74971535	74971768	chr1	TYW3
YY1-MYC	< 0.0005	74971535	74971768	chr1	CRYZ
YY1-MAX-MYC	< 0.0005	71319051	7.13192e+07	chr1	ZRANB2
YY1-MYC-ZNF263	< 0.0005	71285491	7.12856e+07	chr1	PTGER3
NFYA-NFYB-FOS-JUN-MYC	< 0.0005	7.06493e+07	7.06495e+07	chr1	CTH
YY1-JUN-MYC-ZNF263	< 0.0005	70592731	70593087	chr1	HHLA3
YY1-JUN-MYC-ZNF263	< 0.0005	70592731	70593087	chr1	ANKRD13C
JUN-MYC-ZNF263	< 0.0005	7.04439e+07	7.0444e+07	chr1	LRRC40
NFYA-NFYB-YY1-FOS-MAX-MYC-NFE2	< 0.0005	6.87351e+07	6.87355e+07	chr1	DEPDC1
FOS-JUN	< 0.0005	67922501	6.79225e+07	chr1	GADD45A
NFYA-NFYB-FOS-JUN-MYC-ZNF263	< 0.0005	6.79234e+07	6.79239e+07	chr1	GADD45A
MAX-MYC	< 0.0005	6.76673e+07	6.76677e+07	chr1	SERBP1
YY1-MAX-MYC	< 0.0005	67668983	67669165	chr1	SERBP1
YY1-MYC-ZNF263	< 0.0005	6.72922e+07	6.72925e+07	chr1	SLC35D1
NFYA-NFYB-FOS-MYC-ZNF263	< 0.0005	6.71634e+07	67163519	chr1	MIER1
NFYA-NFYB-FOS-MYC-ZNF263	< 0.0005	6.71634e+07	67163519	chr1	WDR78
YY1-JUN-MYC	< 0.0005	65658624	65659043	chr1	LEPR
YY1-JUN-MYC	< 0.0005	65658624	65659043	chr1	LEPROT
MAX-ZNF263	< 0.0005	6.53859e+07	6.53859e+07	chr1	AK3L1
YY1-ZNF263	< 0.0005	64983064	6.49835e+07	chr1	RAVER2
NFYA-NFYB-FOS	< 0.0005	64441796	6.44419e+07	chr1	UBE2U
JUN-MYC	< 0.0005	63761472	6.37616e+07	chr1	EFCAB7
JUN-MYC	< 0.0005	63761472	6.37616e+07	chr1	ITGB3BP
MAX-ZNF263	< 0.0005	6.35609e+07	63561370	chr1	FOXD3
YY1-MYC-GATA1-GATA2	0.00761905	6.30223e+07	6.30224e+07	chr1	ATG4C
JUN-SIRT6	0.00123457	62860335	62860389	chr1	AL138847.14
MYC-ZNF263	< 0.0005	62926399	6.29266e+07	chr1	DOCK7
NFYA-NFYB-YY1-FOS-JUN-MAX-MYC-ZNF263	< 0.0005	6.26745e+07	62675490	chr1	USP1
NFYB-YY1-FOS-JUN-MYC-ZNF263	0.999001	61963378	6.19638e+07	chr1	TM2D1
MAX-MYC-ZNF263	< 0.0005	6.13211e+07	6.13216e+07	chr1	NFIA
NFYA-NFYB-FOS-JUN-JUND-MYC-GATA1-ZNF263-GATA2	0.0714286	59022118	59022881	chr1	JUN
YY1-MYC	< 0.0005	5.87848e+07	5.87851e+07	chr1	OMA1
YY1-MAX-MYC-ZNF263	< 0.0005	55453205	55453695	chr1	USP24
MYC-GATA2	< 0.0005	5.52778e+07	55277891	chr1	PCSK9
NFYA-NFYB-FOS-MYC-GATA1-ZNF263-GATA2	< 0.0005	55125188	5.51257e+07	chr1	DHCR24
NFYA-NFYB-FOS-JUN-MYC	< 0.0005	55002705	5.5003e+07	chr1	PARS2
NFYA-NFYB	< 0.0005	147302033	1.47302e+08	chr1	AL732363.8-1
MYC-ZNF263	< 0.0005	54954126	5.49542e+07	chr1	TTC4
NFYA-NFYB-FOS-GATA1	0.0367816	5.46447e+07	54645045	chr1	SSBP3
NFYA-NFYB-YY1-FOS-MAX-MYC-ZNF263-SIRT6	< 0.0005	5.44382e+07	5.44386e+07	chr1	MRPL37
NFYA-NFYB-YY1-FOS-MAX-MYC-ZNF263-SIRT6	< 0.0005	5.44382e+07	5.44386e+07	chr1	AL357673.12
NFYA-NFYB-YY1-JUN-ZNF263	0.984016	54291330	54291601	chr1	C1orf83
NFYA-NFYB-YY1-JUN-ZNF263	0.984016	54291330	54291601	chr1	TMEM59
JUN-MYC	< 0.0005	5.41842e+07	5.41843e+07	chr1	LRRC42
YY1-JUN-MAX-MYC-ZNF263	< 0.0005	54076490	54076738	chr1	TMEM48
YY1-MAX	0.901099	5.36986e+07	53698798	chr1	DMRTB1
NFYA-NFYB-FOS-JUN-MAX-MYC-ZNF263-GATA2-NFE2	< 0.0005	53564120	53565581	chr1	LRP8
JUN-MYC-ZNF263	< 0.0005	5.34768e+07	5.34769e+07	chr1	MAGOH
JUN-MAX-MYC-GATA1-ZNF263	0.836	5.34586e+07	53458850	chr1	C1orf123
JUN-MYC	< 0.0005	53434989	5.34352e+07	chr1	CPT2
NFYB-SIRT6-NR2C2	< 0.0005	5.32531e+07	5.32535e+07	chr1	SCP2
YY1-MAX-MYC-ZNF263	< 0.0005	53081231	53081376	chr1	ZYG11A
NFYB-YY1-FOS-MAX-MYC	0.999001	5.29365e+07	52936845	chr1	C1orf163
YY1-MAX-MYC-ZNF263	< 0.0005	5.27912e+07	5.27917e+07	chr1	ZCCHC11
YY1-JUN-MYC-ZNF263-NFE2	0.46875	5.26421e+07	5.26429e+07	chr1	PRPF38A
YY1-JUN-MYC-ZNF263-NFE2	0.46875	5.26421e+07	5.26429e+07	chr1	ORC1L
NFYA-NFYB-FOS-JUN-MAX-MYC-ZNF263-NFE2	< 0.0005	5.26037e+07	52604638	chr1	CC2D1B
YY1-MYC-ZNF263	< 0.0005	52380301	5.23805e+07	chr1	ZFYVE9
NFYA-YY1-JUN-MAX-MYC	0.999001	52294025	5.22948e+07	chr1	BTF3L4
YY1-MYC-ZNF263	< 0.0005	52271561	52272026	chr1	KTI12
NFYA-YY1-JUN-MAX-MYC	0.999001	52294025	5.22948e+07	chr1	TXNDC12
NFYA-NFYB-FOS-MAX-MYC-ZNF263-NFE2	< 0.0005	5.21167e+07	52117320	chr1	NRD1
NFYA-NFYB-YY1-FOS-JUN-JUND-MYC-ZNF263	< 0.0005	51855378	51855745	chr1	OSBPL9
NFYA-NFYB-YY1-JUN-MAX-MYC-GATA1-ZNF263-GATA2-SIRT6	< 0.0005	5.17563e+07	51757652	chr1	EPS15
YY1-FOS-JUN-JUND-MYC-GATA2-NFE2	< 0.0005	51569552	5.15699e+07	chr1	TTC39A
YY1-JUN-ZNF263	0.00599401	5.14745e+07	5.14752e+07	chr1	RNF11
YY1-FOS-JUN-MAX-MYC-ZNF263	0.965035	51206623	51207314	chr1	CDKN2C
NFYA-NFYB-YY1-FOS-JUN-MAX-MYC-ZNF263-NFE2	< 0.0005	5.11983e+07	51198683	chr1	FAF1
MYC-ZNF263	< 0.0005	47572319	47572443	chr1	CMPK1
NFYA-NFYB-FOS-JUN-MYC	< 0.0005	4.75524e+07	4.75526e+07	chr1	STIL
YY1-FOS-JUN-MYC-GATA1-ZNF263-GATA2-SIRT6	0.03125	4.74699e+07	4.74707e+07	chr1	TAL1
NFYA-NFYB-FOS-JUN-JUND-MYC-ZNF263	< 0.0005	46957254	4.69575e+07	chr1	KIAA0494
YY1-ZNF263	< 0.0005	46906598	4.69068e+07	chr1	ATPAF1
FOS-SIRT6	0.0333863	46744882	46744963	chr1	DMBX1
YY1-JUN-JUND-MYC-ZNF263	< 0.0005	46579077	46579237	chr1	AL122001.32-3
YY1-JUN-JUND-MYC-ZNF263	< 0.0005	46579077	46579237	chr1	NSUN4
YY1-JUN-MAX-MYC	< 0.0005	46541725	4.65419e+07	chr1	UQCRH
YY1-JUN-MAX-MYC	< 0.0005	46541725	4.65419e+07	chr1	LRRC41
NFYA-NFYB-FOS-JUN-MAX-MYC-ZNF263-NR2C2	< 0.0005	46485307	46486468	chr1	RAD54L
NFYA-NFYB-YY1-FOS-JUN-MAX-MYC-ZNF263	< 0.0005	46370960	4.63714e+07	chr1	PIK3R3
FOS-JUN-MAX-MYC	0.998002	46041158	4.60415e+07	chr1	MAST2
JUN-MYC-NFE2	0.953488	4.59889e+07	4.5989e+07	chr1	IPP
YY1-JUN-MAX-MYC-ZNF263	< 0.0005	45924974	4.59257e+07	chr1	TMEM69
YY1-MYC-SIRT6	< 0.0005	4.59264e+07	4.59266e+07	chr1	TMEM69
MAX-MYC	< 0.0005	45789045	45789094	chr1	AKR1A1
JUN-MAX-MYC-ZNF263-NFE2	0.0100503	45759947	4.57603e+07	chr1	PRDX1
YY1-JUN-MAX-MYC-ZNF263	< 0.0005	45738267	4.57385e+07	chr1	MMACHC
NFYA-NFYB-FOS-MAX-ZNF263	< 0.0005	4.57291e+07	4.57297e+07	chr1	TESK2
NFYA-NFYB-YY1-MAX-MYC-ZNF263	0.894106	4.55784e+07	4.55787e+07	chr1	TOE1
NFYA-NFYB-YY1-MAX-MYC-ZNF263	0.894106	4.55784e+07	4.55787e+07	chr1	MUTYH
YY1-ZNF263	< 0.0005	45444350	45444589	chr1	ZSWIM5
YY1-FOS-JUN-MAX-MYC-GATA1-GATA2	0.0224359	4.52496e+07	4.52511e+07	chr1	UROD
YY1-FOS-JUN-MAX-MYC-GATA1-GATA2	0.0224359	4.52496e+07	4.52511e+07	chr1	HECTD3
NFYB-YY1-JUN-MAX-MYC-ZNF263-NR2C2	0.0153121	4.52249e+07	4.5225e+07	chr1	EIF2B3
FOS-JUN-MAX-MYC	0.998002	45045774	4.50459e+07	chr1	RP11-269F19.7
FOS-JUN-MAX-MYC	0.998002	45045774	4.50459e+07	chr1	TCTEX1D4
YY1-JUN-MAX-MYC-ZNF263-GATA2	< 0.0005	4.50384e+07	45039330	chr1	PLK3
YY1-JUN-MAX-MYC-ZNF263-NFE2	< 0.0005	4.50133e+07	4.5014e+07	chr1	RPS8
MYC-ZNF263	< 0.0005	44978062	44978113	chr1	KIF2C
NFYA-NFYB-FOS-JUN-MYC	< 0.0005	4.49127e+07	4.49129e+07	chr1	C1orf228
NFYA-NFYB-FOS-JUN-MYC	< 0.0005	4.49127e+07	4.49129e+07	chr1	TMEM53
NFYA-NFYB-YY1-FOS-JUN-MYC-NR2C2	0.0530452	4.45935e+07	44593673	chr1	ERI3
MYC-ZNF263	< 0.0005	4.42299e+07	44229926	chr1	CCDC24
NFYB-MAX-MYC	0.999001	44218156	44218175	chr1	B4GALT2
NFYA-YY1-FOS-JUN-MAX-MYC-ZNF263-NFE2	0.0623229	4.42129e+07	44213231	chr1	ATP6V0B
NFYA-NFYB-FOS-MAX-MYC-ZNF263	< 0.0005	4.42082e+07	44208524	chr1	DPH2
NFYA-NFYB-FOS-ZNF263	< 0.0005	4.38882e+07	43888493	chr1	JMJD2A
NFYA-NFYB-FOS	< 0.0005	4.3693e+07	43693046	chr1	HYI
NFYA-NFYB-FOS-JUN-MYC-NR2C2	0.00636943	4.3628e+07	4.36282e+07	chr1	MED8
NFYA-NFYB-YY1-JUN-MAX-MYC-GATA1-ZNF263-GATA2	< 0.0005	4.36055e+07	4.36065e+07	chr1	ELOVL1
NFYA-NFYB-FOS-MYC	< 0.0005	4.3597e+07	43597203	chr1	CDC20
MAX-MYC-ZNF263-GATA2	0.0739261	4.34103e+07	4.3411e+07	chr1	WDR65
MAX-MYC-ZNF263-GATA2	0.0739261	4.34103e+07	4.3411e+07	chr1	EBNA1BP2
NFYA-NFYB-YY1-JUN-MAX-MYC-ZNF263	0.386613	4.31965e+07	43197231	chr1	SLC2A1
NFYA-NFYB-FOS-MAX-MYC	< 0.0005	4.30843e+07	4.30848e+07	chr1	ZNF691
YY1-MYC-ZNF263	< 0.0005	4.30052e+07	43005585	chr1	C1orf50
YY1-MYC-ZNF263	< 0.0005	4.30052e+07	43005585	chr1	LEPRE1
NFYA-NFYB-YY1-FOS-MAX-MYC-NFE2	< 0.0005	42920228	42920622	chr1	YBX1
MAX-ZNF263	< 0.0005	42921361	4.29215e+07	chr1	YBX1
YY1-JUN-MAX-MYC-ZNF263-NR2C2	< 0.0005	4.28965e+07	4.28969e+07	chr1	PPIH
YY1-ZNF263	< 0.0005	4.26948e+07	4.26948e+07	chr1	PPCS
YY1-ZNF263	< 0.0005	4.26948e+07	4.26948e+07	chr1	ZMYND12
JUN-MAX-MYC-ZNF263	< 0.0005	4.25732e+07	42573622	chr1	FOXJ3
NFYA-NFYB-FOS-JUN	< 0.0005	4.15993e+07	4.15994e+07	chr1	FOXO6
YY1-MYC-ZNF263	< 0.0005	4.14799e+07	4.14811e+07	chr1	SCMH1
NFYA-NFYB-YY1-FOS-JUN-ZNF263	0.002	41100466	4.11008e+07	chr1	CITED4
NFYA-NFYB-YY1-FOS-JUN-MAX-MYC-ZNF263	< 0.0005	40930096	4.09304e+07	chr1	AL031289.1-2
JUN-MYC-GATA2	0.933067	40769855	4.077e+07	chr1	ZNF684
MAX-ZNF263	< 0.0005	4.07156e+07	40715816	chr1	ZNF642
FOS-JUN-MYC-ZNF263-GATA2	0.855145	4.06887e+07	4.06893e+07	chr1	ZNF643
NFYB-JUN-MYC-ZNF263	0.999001	40611919	4.06128e+07	chr1	SMAP2
JUN-GATA2	< 0.0005	4.05569e+07	40557491	chr1	COL9A2
YY1-JUN-MAX-MYC-ZNF263	< 0.0005	4.04962e+07	4.04966e+07	chr1	ZMPSTE24
NFYB-YY1-JUN-MAX-MYC-ZNF263	0.989011	40399551	4.03999e+07	chr1	RLF
YY1-MAX-MYC	< 0.0005	4.03354e+07	40335551	chr1	PPT1
FOS-JUN-MAX-MYC-ZNF263	0.999001	4.02785e+07	4.02789e+07	chr1	CAP1
JUN-MYC-ZNF263	< 0.0005	4.014e+07	4.01404e+07	chr1	MYCL1
YY1-MAX-MYC	< 0.0005	40121465	4.01218e+07	chr1	TRIT1
NFYA-NFYB-YY1-MAX-MYC-ZNF263	0.894106	4.00272e+07	4.00276e+07	chr1	BMP8B
YY1-MYC	< 0.0005	39977113	39977199	chr1	PPIE
NFYA-NFYB-FOS	< 0.0005	39929750	39929787	chr1	HPCAL4
MYC-ZNF263-GATA2	0.0579421	39813937	39814030	chr1	PABPC4
MAX-MYC-ZNF263	< 0.0005	39814952	39815201	chr1	PABPC4
NFYA-NFYB-FOS	< 0.0005	3.97298e+07	3.97298e+07	chr1	BMP8A
FOS-JUN	< 0.0005	39264574	3.92646e+07	chr1	NDUFS5
NFYB-YY1-JUN-MYC-ZNF263	0.999001	3.92295e+07	3.92296e+07	chr1	AKIRIN1
JUN-ZNF263	< 0.0005	3.91115e+07	39111724	chr1	MYCBP
NFYA-NFYB-FOS-MAX-ZNF263	< 0.0005	3.82852e+07	3.82854e+07	chr1	POU3F1
NFYA-NFYB-FOS-JUN-MAX-MYC-ZNF263-NFE2-SIRT6	< 0.0005	39098110	3.90984e+07	chr1	RRAGC
NFYA-NFYB-YY1-FOS-JUN-MAX-MYC	< 0.0005	3.82509e+07	3.82512e+07	chr1	UTP11L
JUN-MAX-MYC-ZNF263	< 0.0005	38228175	3.82284e+07	chr1	SF3A3
NFYA-NFYB-YY1-FOS	< 0.0005	38170036	38170191	chr1	INPP5B
NFYA-NFYB-YY1-FOS-MAX-MYC-ZNF263	< 0.0005	38097867	3.80982e+07	chr1	MTF1
JUN-MAX-MYC-ZNF263	< 0.0005	3.8046e+07	3.80465e+07	chr1	C1orf122
JUN-MAX-MYC-ZNF263	< 0.0005	3.8046e+07	3.80465e+07	chr1	YRDC
NFYA-NFYB	< 0.0005	38003502	38003529	chr1	EPHA10
NFYA-NFYB-FOS-JUN-ZNF263	< 0.0005	3.79306e+07	37930890	chr1	CDCA8
NFYA-NFYB-FOS-JUN-MAX-MYC-ZNF263	< 0.0005	3.79289e+07	3.79296e+07	chr1	C1orf109
JUN-MAX-MYC-ZNF263	< 0.0005	37834011	37834123	chr1	GNL2
NFYB-JUN-MAX-MYC	0.998002	37792503	3.77926e+07	chr1	SNIP1
YY1-FOS-JUN-MAX-MYC-ZNF263	0.965035	37752942	3.77534e+07	chr1	C1orf149
YY1-MYC	< 0.0005	37712611	37712912	chr1	ZC3H12A
NFYB-YY1-FOS-JUN-JUND-MAX-MYC-ZNF263-GATA2-SIRT6-NR2C2	< 0.0005	3.67022e+07	36702879	chr1	MRPS15
NFYA-NFYB	< 0.0005	36688707	36688755	chr1	C1orf102
NFYA-NFYB-YY1-FOS-JUN-MYC-ZNF263	< 0.0005	36635905	36636185	chr1	LSM10
NFYA-NFYB-YY1-FOS-JUN-JUND-MAX-MYC-GATA1-GATA2-NFE2	< 0.0005	3.66243e+07	3.6625e+07	chr1	STK40
NFYA-NFYB-FOS-GATA1-ZNF263-GATA2	< 0.0005	3.65443e+07	36545531	chr1	AL591845.27-1
NFYA-NFYB-FOS-GATA1-ZNF263-GATA2	< 0.0005	3.65443e+07	36545531	chr1	C1orf113
NFYA-NFYB-YY1-FOS-JUN-MAX-MYC-GATA1-ZNF263-GATA2-NFE2	< 0.0005	3.64622e+07	36463492	chr1	THRAP3
FOS-JUN-MAX-MYC-ZNF263	0.999001	3.63876e+07	36387911	chr1	TRAPPC3
YY1-JUN-MAX-MYC-ZNF263	< 0.0005	36327030	36327316	chr1	ADPRHL2
MAX-MYC-ZNF263	< 0.0005	3.61691e+07	3.61694e+07	chr1	EIF2C3
NFYA-NFYB-FOS-MAX-MYC-SIRT6	0.0167286	3.61079e+07	36108070	chr1	EIF2C1
NFYA-NFYB-FOS-ZNF263	< 0.0005	36007958	3.60083e+07	chr1	CLSPN
YY1-MAX-MYC-ZNF263	< 0.0005	35956804	35957270	chr1	C1orf216
YY1-MAX-MYC-GATA1-ZNF263	0.254764	35879670	3.58799e+07	chr1	PSMB2
NFYA-NFYB-YY1-FOS-MAX-MYC-ZNF263-NR2C2	< 0.0005	3.57956e+07	3.57959e+07	chr1	NCDN
NFYA-NFYB-YY1-FOS-MAX-MYC-ZNF263-NR2C2	< 0.0005	3.57956e+07	3.57959e+07	chr1	KIAA0319L
YY1-MYC	< 0.0005	3.5507e+07	3.5507e+07	chr1	ZMYM4
YY1-MYC-ZNF263	< 0.0005	35430824	35430924	chr1	SFPQ
NFYA-NFYB-FOS-MAX	< 0.0005	35431434	3.54316e+07	chr1	SFPQ
MYC-ZNF263	< 0.0005	3.53177e+07	3.53177e+07	chr1	ZMYM1
JUN-MAX-MYC	< 0.0005	35269965	3.527e+07	chr1	ZMYM6
NFYA-NFYB-FOS-JUN-MAX-MYC-ZNF263	< 0.0005	35097599	35098241	chr1	C1orf212
NFYA-NFYB-FOS-ZNF263	< 0.0005	33319202	33319518	chr1	ADC
NFYA-NFYB-YY1-FOS-JUN-MAX-MYC-GATA1-ZNF263	0.0644699	3.32744e+07	3.32752e+07	chr1	AK2
GATA1-ZNF263-GATA2	< 0.0005	33202358	33202425	chr1	RNF19B
YY1-JUN-ZNF263	0.00599401	3.32031e+07	3.32032e+07	chr1	RNF19B
NFYA-NFYB-YY1-JUN-MAX-MYC-ZNF263-SIRT6-NR2C2	< 0.0005	3.30553e+07	33056001	chr1	S100PBP
NFYA-NFYB-YY1-JUN-MAX-MYC-ZNF263-SIRT6-NR2C2	< 0.0005	3.30553e+07	33056001	chr1	YARS
NFYA-NFYB-YY1-FOS-JUN-MAX-MYC-GATA2	< 0.0005	32888648	3.28895e+07	chr1	RBBP4
NFYA-NFYB-YY1-FOS-JUN-MAX-MYC-GATA2	< 0.0005	32888648	3.28895e+07	chr1	ZBTB8OS
NFYA-NFYB-YY1-FOS-JUN-JUND-MYC-ZNF263-GATA2-NR2C2	< 0.0005	3.26326e+07	3.26329e+07	chr1	BSDC1
NFYA-NFYB-ZNF263	< 0.0005	3.25745e+07	3.25745e+07	chr1	MARCKSL1
NFYA-NFYB-YY1-FOS-MYC-ZNF263-GATA2	0.00213904	3.25302e+07	32530611	chr1	HDAC1
JUN-MYC	< 0.0005	32460405	32460774	chr1	EIF3I
JUN-MYC	< 0.0005	32460405	32460774	chr1	C1orf91
YY1-JUN-MYC-ZNF263	< 0.0005	3.24436e+07	3.24439e+07	chr1	IQCC
MYC-ZNF263	< 0.0005	32438884	32439147	chr1	CCDC28B
NFYA-NFYB-YY1-FOS-JUN-MAX-MYC-ZNF263	< 0.0005	32417670	3.2418e+07	chr1	TXLNA
NFYA-NFYB-YY1-MYC-ZNF263	0.997003	32346156	3.23466e+07	chr1	KPNA6
YY1-MYC	< 0.0005	32311077	32311181	chr1	TMEM39B
YY1-FOS-JUN-MAX-MYC-ZNF263-NFE2	< 0.0005	32251782	32252519	chr1	KHDRBS1
NFYA-NFYB-FOS-JUN-MAX-MYC-ZNF263	< 0.0005	32176678	32176803	chr1	PTP4A2
JUN-MAX-ZNF263-NFE2	0.267009	3.20539e+07	32054259	chr1	SPOCD1
MAX-ZNF263	< 0.0005	3.20028e+07	3.20031e+07	chr1	BAI2
MAX-MYC	< 0.0005	31943491	3.19436e+07	chr1	COL16A1
NFYA-NFYB-YY1-FOS-JUN-JUND-MYC-ZNF263	< 0.0005	31882922	31883244	chr1	PEF1
NFYA-NFYB-YY1-FOS-JUN-JUND-MYC-ZNF263	< 0.0005	31542190	31542375	chr1	ZCCHC17
GATA2-SIRT6	< 0.0005	7.83297e+07	78329838	chr1	AC103591.3-2
YY1-MAX-MYC-ZNF263	< 0.0005	31310948	3.13111e+07	chr1	PUM1
NFYA-NFYB	< 0.0005	8.43245e+07	84324538	chr1	AL359504.29
FOS-JUN-MYC-ZNF263	0.999001	3.10022e+07	31002633	chr1	LAPTM5
YY1-JUN-MAX-MYC-ZNF263	< 0.0005	30964174	30964722	chr1	AL137857.29
JUN-ZNF263	< 0.0005	29435574	2.94359e+07	chr1	PTPRU
NFYA-NFYB-JUN-MAX-MYC	0.999001	29429999	2.94301e+07	chr1	MECR
YY1-JUN-MYC-NR2C2	< 0.0005	2.93807e+07	29381280	chr1	SFRS4
NFYA-NFYB-FOS-JUN-MAX-MYC	< 0.0005	29085901	2.90862e+07	chr1	EPB41
YY1-JUN-MAX-MYC-ZNF263-SIRT6	< 0.0005	2.89355e+07	2.89364e+07	chr1	YTHDF2
YY1-MAX-MYC-ZNF263	< 0.0005	28842059	28842430	chr1	TAF12
JUN-MAX-MYC-ZNF263-GATA2	< 0.0005	2.87804e+07	28781059	chr1	SNHG12
YY1-JUN-MAX-MYC-ZNF263	< 0.0005	28751918	28752328	chr1	TRNAU1AP
FOS-JUN	< 0.0005	2.86366e+07	2.86366e+07	chr1	PHACTR4
YY1-JUN-MAX-MYC-SIRT6	0.0173913	2.8528e+07	28528085	chr1	MED18
NFYA-NFYB-YY1-FOS-JUN-JUND-MAX-GATA1-ZNF263-GATA2-SIRT6-NR2C2	< 0.0005	9.16255e+07	9.16256e+07	chr1	AC098691.2
NFYA-NFYB-FOS-JUN-MYC-ZNF263	< 0.0005	28458250	28458733	chr1	SESN2
NFYA-NFYB-YY1-FOS-MYC-GATA1-ZNF263-GATA2	< 0.0005	2.84351e+07	28435963	chr1	ATPIF1
YY1-FOS-JUN-MAX-MYC-NFE2-SIRT6	< 0.0005	28431976	28432173	chr1	DNAJC8
MYC-ZNF263-NR2C2	< 0.0005	2.82874e+07	2.82876e+07	chr1	EYA3
JUN-ZNF263	< 0.0005	28158541	2.8159e+07	chr1	XKR8
NFYA-NFYB-YY1-FOS-JUN-MAX-MYC-ZNF263	< 0.0005	28113755	28113975	chr1	RPA2
FOS-JUN	< 0.0005	93263885	93263901	chr1	AC093577.2-3
YY1-MYC-ZNF263	< 0.0005	28030053	28030122	chr1	PPP1R8
FOS-JUN-JUND	< 0.0005	2.79721e+07	27972201	chr1	STX12
NFYA-NFYB-YY1-FOS-JUN-MAX-MYC-ZNF263	< 0.0005	2.79245e+07	27925483	chr1	FAM76A
MYC-GATA1	0.835165	27868210	2.78685e+07	chr1	IFI6
NFYA-NFYB-YY1-FOS-JUN-MYC-ZNF263	< 0.0005	27689056	2.76895e+07	chr1	WASF2
JUN-JUND	< 0.0005	2.75908e+07	2.75908e+07	chr1	GPR3
NFYA-NFYB-FOS-JUN-JUND-MAX-MYC-ZNF263	< 0.0005	2.75914e+07	27591809	chr1	GPR3
NFYB-YY1-JUN-MAX-MYC-ZNF263	0.989011	2.75213e+07	27521490	chr1	TMEM222
NFYA-NFYB-FOS-JUN-GATA1-ZNF263	0.0673267	27433418	27433747	chr1	WDTC1
NFYA-NFYB-FOS-JUN-MAX-MYC-ZNF263-SIRT6	0.00154321	27211965	2.72122e+07	chr1	FAM46B
NFYA-NFYB-FOS	< 0.0005	2.71924e+07	2.71927e+07	chr1	TRNP1
NFYA-NFYB-YY1-FOS-MAX-MYC-ZNF263	< 0.0005	2.71207e+07	2.71211e+07	chr1	NUDC
MYC-GATA1-ZNF263-GATA2	< 0.0005	2.71133e+07	27113432	chr1	NR0B2
YY1-ZNF263	< 0.0005	27099455	27099463	chr1	GPATCH3
MYC-GATA1-ZNF263-GATA2	< 0.0005	2.70891e+07	27089271	chr1	GPN2
FOS-JUN-MYC	0.996004	27062031	27062053	chr1	SFN
YY1-JUN-MYC-ZNF263	< 0.0005	27025554	2.70262e+07	chr1	ZDHHC18
YY1-MYC-ZNF263	< 0.0005	2.6987e+07	26987500	chr1	PIGV
NFYA-NFYB-YY1-FOS-JUN-MAX-MYC-ZNF263	< 0.0005	26670988	2.66722e+07	chr1	HMGN2
FOS-JUN-MAX-MYC-ZNF263-NFE2	< 0.0005	26631245	2.66313e+07	chr1	DHDDS
NFYA-GATA1-ZNF263-GATA2	0.00851064	26516728	26517333	chr1	CD52
NFYA-GATA1-ZNF263-GATA2	0.00851064	26516728	26517333	chr1	UBXN11
NFYA-NFYB-MYC-ZNF263	0.999001	2.64785e+07	2.64791e+07	chr1	SH3BGRL3
FOS-JUN	< 0.0005	2.64796e+07	2.64797e+07	chr1	SH3BGRL3
NFYA-NFYB-FOS-JUN-MYC-ZNF263	< 0.0005	2.64331e+07	2.64336e+07	chr1	CCDC21
MAX-MYC	< 0.0005	2.64342e+07	2.64343e+07	chr1	CCDC21
NFYA-NFYB-FOS-MAX	< 0.0005	4.66087e+07	46608781	chr1	RP4-603I14.3
JUN-JUND-MAX-MYC-ZNF263	< 0.0005	2.63688e+07	26369268	chr1	ZNF593
NFYA-NFYB-YY1-JUN-MAX-MYC-ZNF263	0.386613	2.63106e+07	26311169	chr1	PDIK1L
NFYB-GATA1	0.0942472	2.62209e+07	26220939	chr1	EXTL1
YY1-FOS-JUN-MAX-MYC-ZNF263-SIRT6	0.00220264	2.61972e+07	26197428	chr1	PAFAH2
NFYA-NFYB-MAX-MYC	0.999001	26104551	2.61048e+07	chr1	STMN1
NFYA-NFYB-FOS-JUND-MAX-MYC-ZNF263-NFE2-SIRT6	< 0.0005	26105544	26106048	chr1	STMN1
YY1-MAX-MYC-ZNF263	< 0.0005	2.60583e+07	2.60586e+07	chr1	C1orf135
JUN-MYC	< 0.0005	1.16623e+08	116622573	chr1	AL355538.13-1
JUN-MYC-ZNF263	< 0.0005	26018995	26019081	chr1	FAM54B
NFYA-NFYB-JUN-ZNF263	0.945055	25815588	2.58162e+07	chr1	MAN1C1
NFYA-NFYB-FOS-JUN-MYC-ZNF263-NFE2	0.220796	2.56293e+07	2.56297e+07	chr1	TMEM57
JUN-MYC	< 0.0005	25537478	25537659	chr1	TMEM50A
YY1-JUN-MYC-GATA1-ZNF263-GATA2	< 0.0005	2.54461e+07	2.54471e+07	chr1	C1orf63
NFYA-NFYB-YY1-FOS-JUN-MAX-MYC-GATA1-GATA2-SIRT6-NR2C2	< 0.0005	25431669	25432384	chr1	SYF2
NFYA-YY1-JUN-MYC-ZNF263	0.999001	24944240	24944640	chr1	CLIC4
MYC-SIRT6	0.00811359	24945277	24945471	chr1	CLIC4
NFYA-NFYB-YY1-FOS-JUN-MAX-MYC-ZNF263	< 0.0005	24842089	24842486	chr1	SRRM1
NFYA-NFYB-FOS-MAX-MYC-ZNF263	< 0.0005	24614800	2.46157e+07	chr1	NPAL3
NFYA-NFYB-FOS-MAX-MYC-ZNF263	< 0.0005	24614800	2.46157e+07	chr1	C1orf201
NFYB-YY1-JUN-MAX-MYC	0.999001	2.41793e+07	2.41796e+07	chr1	FUSIP1
NFYA-NFYB-YY1-FOS-JUN-MAX-MYC	< 0.0005	2.41583e+07	24158989	chr1	PNRC2
NFYA-NFYB-FOS-ZNF263	< 0.0005	2.40673e+07	24067456	chr1	FUCA1
YY1-JUN-MAX-MYC	< 0.0005	24024470	24024530	chr1	HMGCL
FOS-JUN-MYC-ZNF263	0.999001	23998647	23998970	chr1	GALE
JUN-MYC	< 0.0005	2.4e+07	23999996	chr1	GALE
FOS-JUN	< 0.0005	23989378	23989380	chr1	LYPLA2
YY1-SIRT6	< 0.0005	23990085	2.39901e+07	chr1	LYPLA2
YY1-MYC-ZNF263	< 0.0005	23942403	23942650	chr1	TCEB3
YY1-MAX-MYC	< 0.0005	2.3891e+07	23891088	chr1	RPL11
MYC-ZNF263	< 0.0005	23757499	23757637	chr1	ID3
YY1-JUN-MYC-ZNF263	< 0.0005	2.37586e+07	2.37586e+07	chr1	ID3
NFYA-NFYB-YY1-JUN-MYC	0.997003	2.373e+07	2.37305e+07	chr1	E2F2
FOS-JUN-MYC-ZNF263-NFE2	0.364851	1.54359e+08	1.5436e+08	chr1	AL135927.14-1
MAX-MYC	< 0.0005	2.36839e+07	2.3684e+07	chr1	ASAP3
NFYA-NFYB-FOS-JUN-MYC	< 0.0005	2.35675e+07	2.35677e+07	chr1	C1orf213
NFYA-NFYB-FOS-JUN-MYC	< 0.0005	2.35675e+07	2.35677e+07	chr1	ZNF436
NFYA-NFYB-YY1-FOS-MAX-MYC-ZNF263	< 0.0005	23543429	23543856	chr1	HNRNPR
YY1-ZNF263	< 0.0005	23366708	23366904	chr1	LUZP1
JUN-JUND-MYC	< 0.0005	23367669	2.3368e+07	chr1	LUZP1
JUN-MAX-MYC-GATA1-ZNF263-GATA2	< 0.0005	23218456	23218732	chr1	AOF2
NFYA-NFYB-YY1-FOS-JUN-MAX-MYC-ZNF263-NFE2	< 0.0005	2.26507e+07	2.26513e+07	chr1	ZBTB40
NFYB-YY1	0.761239	162939449	162939527	chr1	AL391001.12-1
MAX-MYC-ZNF263	< 0.0005	2.21368e+07	22136864	chr1	HSPG2
NFYA-NFYB-YY1-FOS-JUN-MAX-MYC-ZNF263	< 0.0005	21981933	2.19829e+07	chr1	USP48
MAX-MYC	< 0.0005	2.18506e+07	2.18506e+07	chr1	RAP1GAP
MYC-ZNF263	< 0.0005	2.17082e+07	21708391	chr1	ALPL
FOS-JUN	< 0.0005	1.73232e+08	173232431	chr1	Z99127.2
NFYA-NFYB-YY1-FOS-JUN-MYC-ZNF263	< 0.0005	2.09857e+07	20986024	chr1	HP1BP3
FOS-JUN-MAX-MYC-ZNF263	0.999001	2.09322e+07	20932351	chr1	SH2D5
MAX-ZNF263	< 0.0005	20916562	2.09166e+07	chr1	KIF17
NFYA-NFYB-FOS-MYC-GATA1-ZNF263-GATA2-NR2C2	< 0.0005	20860518	2.08608e+07	chr1	DDOST
YY1-MAX-MYC	< 0.0005	20832433	2.08326e+07	chr1	PINK1
GATA1-ZNF263	0.400417	20707218	2.07073e+07	chr1	MUL1
FOS-JUN-MAX-MYC-GATA1-ZNF263-GATA2	< 0.0005	2.03845e+07	2.03851e+07	chr1	UBXN10
MYC-ZNF263-GATA2	0.0579421	2.02942e+08	2.02943e+08	chr1	AL161793.9-1
YY1-JUN-MAX-MYC-ZNF263	< 0.0005	2.00814e+07	20081695	chr1	OTUD3
NFYB-YY1-MAX-MYC-ZNF263	0.979021	19795900	1.97967e+07	chr1	C1orf151
NFYA-NFYB-FOS-MYC-ZNF263-GATA2	0.0216272	1.96847e+07	19685295	chr1	CAPZB
YY1-FOS-JUN-MAX-MYC-ZNF263	0.965035	1.95111e+07	1.95118e+07	chr1	PQLC2
YY1-FOS-JUN-MAX-MYC-ZNF263	0.965035	1.95111e+07	1.95118e+07	chr1	AKR7A2
YY1-MAX-MYC-ZNF263	< 0.0005	19450666	19450930	chr1	MRTO4
YY1-MAX-MYC-ZNF263	< 0.0005	19450666	19450930	chr1	KIAA0090
NFYA-NFYB-FOS	< 0.0005	2.2468e+08	224680385	chr1	AL359704.9-2
NFYA-NFYB-FOS	< 0.0005	2.2468e+08	224680385	chr1	AL359704.9-3
YY1-JUN-JUND-MAX-MYC-ZNF263-NFE2-SIRT6	< 0.0005	1.94085e+07	1.94096e+07	chr1	UBR4
JUN-MYC-ZNF263-GATA2	0.290709	226718155	2.26718e+08	chr1	AL139288.15-1
YY1-MAX-MYC	< 0.0005	2.27473e+08	2.27474e+08	chr1	AL162595.17-2
NFYA-NFYB-FOS-MAX-MYC-GATA2	0.0225989	1.91019e+07	1.91022e+07	chr1	ALDH4A1
YY1-ZNF263	< 0.0005	2.35833e+08	2.35833e+08	chr1	AL365332.9
YY1-JUN-MYC-GATA1-ZNF263-GATA2	< 0.0005	243200317	243200645	chr1	AL356512.19
NFYA-NFYB	< 0.0005	17448245	1.74483e+07	chr1	PADI3
NFYA-NFYB-FOS	< 0.0005	1.73186e+07	17318830	chr1	PADI2
YY1-JUN-ZNF263	0.00599401	17253070	17253172	chr1	SDHB
JUN-MYC-GATA1-ZNF263-GATA2	< 0.0005	1.68437e+07	16843808	chr1	AL137798.8-2
MAX-MYC-ZNF263	< 0.0005	1.66396e+07	1.66398e+07	chr1	NECAP2
YY1-JUN-MYC-ZNF263	< 0.0005	16551200	1.65518e+07	chr1	FBXO42
JUN-MAX-MYC-ZNF263	< 0.0005	16436046	1.64363e+07	chr1	C1orf89
ZNF263-GATA2	< 0.0005	16272279	16272334	chr1	FAM131C
NFYA-NFYB-FOS-JUN-MAX-MYC-ZNF263	< 0.0005	1.67722e+08	1.67722e+08	chr1	Z99572.1
YY1-JUN	< 0.0005	16175055	1.61751e+07	chr1	ZBTB17
JUN-MYC	< 0.0005	1.60467e+07	16046804	chr1	AL450998.19
FOS-JUN-MAX-MYC-ZNF263	0.999001	15816547	15816803	chr1	DDI2
JUN-MAX-MYC-ZNF263-NFE2	0.0100503	1.57258e+07	1.5726e+07	chr1	DNAJC16
JUN-JUND-MYC	< 0.0005	1.57238e+07	15724035	chr1	CASP9
GATA1-GATA2	< 0.0005	15655809	15655831	chr1	RP11-265F14.1
GATA1-GATA2	< 0.0005	1.55581e+07	15558107	chr1	FHAD1
YY1-MYC	< 0.0005	1.26009e+07	12600895	chr1	DHRS3
YY1-ZNF263-NR2C2	0.0192308	12212498	1.22127e+07	chr1	VPS13D
JUN-MAX-MYC-ZNF263-NFE2	0.0100503	1.20459e+07	12046732	chr1	TNFRSF8
NFYA-NFYB-FOS-MYC-ZNF263	< 0.0005	1.2002e+07	1.20024e+07	chr1	RP5-1077B9.4
YY1-FOS-JUN-MAX-MYC-ZNF263	0.965035	11962747	11963202	chr1	MFN2
FOS-MAX-MYC	0.999001	11909084	1.19093e+07	chr1	KIAA2013
NFYA-NFYB-YY1-FOS-JUN-MAX-MYC-ZNF263-NFE2-SIRT6	< 0.0005	11788211	11789066	chr1	CLCN6
NFYB-MYC-ZNF263	0.999001	1.1786e+07	1.17864e+07	chr1	MTHFR
YY1-FOS-MAX-MYC-ZNF263-NFE2	0.00113766	11718669	11719623	chr1	AGTRAP
YY1-MAX-MYC	< 0.0005	11256020	1.12562e+07	chr1	UBIAD1
FOS-JUND-MAX-NFE2-SIRT6	< 0.0005	559720	559790	chr1	RP5-857K21.14
YY1-ZNF263	< 0.0005	1.10823e+07	11082331	chr1	EXOSC10
FOS-JUN	< 0.0005	241498252	2.41498e+08	chr1	RP11-156F12.1
MYC-ZNF263	< 0.0005	246167045	246167199	chr1	RP11-438H8.8
JUN-NFE2	< 0.0005	39197422	3.91974e+07	chr1	RP11-781D11.1
NFYA-NFYB-ZNF263	< 0.0005	4.50815e+07	45081607	chr1	RP5-882O7.1
JUN-ZNF263	< 0.0005	5.92382e+07	5.92385e+07	chr1	RP4-794H19.3
JUN-NFE2	< 0.0005	75759245	75759252	chr1	RP11-87O11.1
NFYA-NFYB-YY1-FOS-JUN-MAX-MYC	< 0.0005	90233165	9.02333e+07	chr1	RP11-302M6.3
NFYA-NFYB-YY1-FOS-MYC-ZNF263	< 0.0005	100487919	100488068	chr1	RP11-305E17.4
YY1-JUN-MYC	< 0.0005	143807699	1.43808e+08	chr1	SEC22B
YY1-FOS-JUN-MAX-MYC-GATA2	0.383436	1.45023e+08	145023102	chr1	RP11-325P15.2
NFYA-NFYB	< 0.0005	156414335	1.56414e+08	chr1	RP11-404O13.2
NFYA-NFYB-FOS-MAX-NFE2	< 0.0005	1.58027e+07	1.58028e+07	chr1	RP4-680D5.3
FOS-JUN-NFE2	< 0.0005	166055993	1.66056e+08	chr1	RP1-313L4.4
FOS-JUN	< 0.0005	2.00265e+08	2.00265e+08	chr1	RP11-510N19.2
NFE2-SIRT6	< 0.0005	201234919	201235061	chr1	RP11-38O14.6
NFYA-NFYB-FOS-MYC-GATA1-ZNF263	0.0257559	2.05885e+08	2.05886e+08	chr1	CD46P
MYC-SIRT6	0.00811359	225489477	225489550	chr1	RP11-211A18.2
FOS-JUN-SIRT6	< 0.0005	218359179	218359257	chr1	hsa-mir-194-1
YY1-FOS-JUN-JUND-MAX-MYC-ZNF263-NR2C2	< 0.0005	1.72103e+08	172104176	chr1	SNORD74
YY1-FOS-JUN-JUND-MAX-MYC-ZNF263-NR2C2	< 0.0005	1.72103e+08	172104176	chr1	SNORD75
YY1-FOS-JUN-JUND-MAX-MYC-ZNF263-NR2C2	< 0.0005	1.72103e+08	172104176	chr1	SNORD24
NFYA-NFYB-FOS-MAX-MYC	< 0.0005	11042624	11043039	chr1	SRM
YY1-MYC-ZNF263	< 0.0005	1.09954e+07	1.09956e+07	chr1	TARDBP
NFYA-NFYB-MAX-MYC	0.999001	10454980	10455264	chr1	DFFA
YY1-MYC-NR2C2	< 0.0005	10457551	1.04577e+07	chr1	PEX14
NFYA-NFYB-YY1-FOS-JUN-MYC-ZNF263-NR2C2	0.103834	10381466	10381735	chr1	PGD
NFYB-YY1-FOS-JUN-MAX-MYC-ZNF263	0.999001	1.00154e+07	10015827	chr1	UBE4B
NFYA-NFYB-YY1-FOS-MYC-ZNF263	< 0.0005	9.92591e+06	9926098	chr1	LZIC
NFYA-NFYB-YY1-FOS-MYC-ZNF263	< 0.0005	9.92591e+06	9926098	chr1	NMNAT1
YY1-FOS-ZNF263	0.996004	9806323	9807160	chr1	CLSTN1
NFYA-NFYB-YY1-FOS-JUN-MAX-MYC-ZNF263-NFE2	< 0.0005	9521924	9.52264e+06	chr1	SLC25A33
NFYA-NFYB-FOS	< 0.0005	9.57127e+06	9571393	chr1	TMEM201
MAX-MYC-ZNF263-GATA2	0.0739261	9217029	9217568	chr1	H6PD
NFYA-NFYB-YY1-FOS-JUN-MAX-MYC-ZNF263-GATA2	< 0.0005	8860680	8.86179e+06	chr1	ENO1
NFYA-NFYB-FOS-MAX-MYC	< 0.0005	7.7666e+06	7766877	chr1	PER3
FOS-JUN	< 0.0005	7.92389e+06	7923894	chr1	TNFRSF9
JUN-MAX-MYC-ZNF263	< 0.0005	7.9442e+06	7.94433e+06	chr1	PARK7
NFYA-NFYB-FOS-JUN-MAX-ZNF263	0.702	8008979	8009304	chr1	ERRFI1
NFYB-YY1-ZNF263	0.95005	6607529	6608209	chr1	THAP3
YY1-JUN-MAX-MYC-ZNF263-NR2C2	< 0.0005	6683888	6684603	chr1	DNAJC11
YY1-MYC-ZNF263	< 0.0005	6537013	6.53721e+06	chr1	NOL9
YY1-MYC-ZNF263	< 0.0005	6537013	6.53721e+06	chr1	TAS1R1
NFYA-NFYB-YY1-FOS-MYC-ZNF263	< 0.0005	6562555	6563492	chr1	ZBTB48
YY1-FOS-JUN-MAX-MYC-ZNF263	0.965035	6.58499e+06	6585866	chr1	KLHL21
JUN-MAX-MYC-ZNF263	< 0.0005	6.59563e+06	6.59657e+06	chr1	PHF13
NFYB-JUN-MAX-MYC	0.998002	6.37656e+06	6376637	chr1	ACOT7
YY1-ZNF263	< 0.0005	6.40675e+06	6406788	chr1	ESPN
MAX-ZNF263	< 0.0005	6.40756e+06	6.40765e+06	chr1	ESPN
MYC-ZNF263	< 0.0005	6187760	6187824	chr1	C1orf188
YY1-JUN-MYC-ZNF263	< 0.0005	6218520	6.2187e+06	chr1	ICMT
YY1-JUN-MAX-MYC-ZNF263-NR2C2	< 0.0005	6182073	6.18245e+06	chr1	RPL22
JUN-MAX-MYC-ZNF263	< 0.0005	3.76379e+06	3763918	chr1	KIAA0562
JUN-MAX-MYC-ZNF263	< 0.0005	3.76379e+06	3763918	chr1	DFFB
YY1-MAX-MYC	< 0.0005	3.70293e+06	3703128	chr1	LRRC47
NFYA-NFYB-FOS-JUN-MYC	< 0.0005	3531201	3531317	chr1	TPRG1L
MYC-GATA1-ZNF263-GATA2	< 0.0005	3.53205e+06	3.53223e+06	chr1	TPRG1L
NFYA-NFYB-YY1-FOS	< 0.0005	3556449	3.55661e+06	chr1	WDR8
MAX-ZNF263	< 0.0005	3438093	3438593	chr1	MEGF6
MYC-GATA1-GATA2	< 0.0005	2507140	2507236	chr1	C1orf93
YY1-MYC	< 0.0005	2.50793e+06	2507955	chr1	C1orf93
YY1-ZNF263	< 0.0005	2447526	2.44777e+06	chr1	PANK4
GATA1-ZNF263-GATA2	< 0.0005	2452276	2452405	chr1	HES5
NFYB-YY1-MAX-MYC-ZNF263	0.979021	2.33373e+06	2.33441e+06	chr1	PEX10
MYC-ZNF263	< 0.0005	2.15071e+06	2150717	chr1	SKI
NFYA-NFYB-YY1-FOS-JUN-MYC-ZNF263	< 0.0005	2.31285e+06	2312999	chr1	MORN1
NFYA-NFYB-YY1-FOS-JUN-MYC-ZNF263	< 0.0005	2.31285e+06	2312999	chr1	RER1
NFYA-NFYB-FOS	< 0.0005	1.97159e+06	1971617	chr1	PRKCZ
MAX-MYC	< 0.0005	2116533	2116662	chr1	C1orf86
MAX-MYC	< 0.0005	1840622	1.84074e+06	chr1	TMEM52
YY1-JUN-MAX-MYC-ZNF263	< 0.0005	1.69959e+06	1700514	chr1	NADK
YY1-SIRT6	< 0.0005	1810868	1811363	chr1	GNB1
YY1-JUN-MAX-MYC	< 0.0005	1812427	1812681	chr1	GNB1
FOS-JUN-MYC	0.996004	1.64569e+06	1.64573e+06	chr1	CDC2L2
JUN-MAX-MYC-ZNF263	< 0.0005	1540740	1.54086e+06	chr1	MIB2
FOS-JUN-MYC	0.996004	1.64569e+06	1.64573e+06	chr1	AL691432.53
NFYA-NFYB-YY1-FOS-JUN-MAX-MYC-ZNF263	< 0.0005	1.43692e+06	1.43733e+06	chr1	ATAD3A
YY1-JUN-MAX-MYC-GATA1-ZNF263	0.0332997	1.4999e+06	1500215	chr1	SSU72
NFYA-NFYB-FOS-MAX-MYC	< 0.0005	1.39686e+06	1396943	chr1	ATAD3B
YY1-JUN-MAX-MYC-ZNF263-NR2C2	< 0.0005	1332490	1.33274e+06	chr1	MRPL20
NFYA-NFYB-YY1-JUN-MYC-ZNF263	0.989011	1300534	1.30069e+06	chr1	AURKAIP1
NFYA-NFYB-YY1-FOS-MYC	< 0.0005	1324544	1324720	chr1	CCNL2
MYC-ZNF263	< 0.0005	1.27348e+06	1273930	chr1	DVL1
JUN-MYC	< 0.0005	1274556	1.27473e+06	chr1	DVL1
NFYA-NFYB-FOS-JUN-MAX-MYC-ZNF263	< 0.0005	1.24972e+06	1250046	chr1	CPSF3L
NFYA-NFYB-FOS-JUN-MAX-MYC-ZNF263	< 0.0005	1.24972e+06	1250046	chr1	GLTPD1
NFYA-NFYB-FOS-JUN-MAX-MYC-ZNF263	< 0.0005	1.24972e+06	1250046	chr1	AL139287.24
YY1-JUN-MAX-MYC-ZNF263	< 0.0005	1.23351e+06	1.23389e+06	chr1	ACAP3
YY1-JUN-MAX-MYC-ZNF263	< 0.0005	1.23351e+06	1.23389e+06	chr1	PUSL1
NFYA-NFYB-YY1-FOS-JUN-MAX-MYC-ZNF263-NFE2	< 0.0005	1.1568e+06	1.15789e+06	chr1	B3GALT6
YY1-JUN-MYC	< 0.0005	1.19901e+06	1.19919e+06	chr1	UBE2J2
NFYA-NFYB-YY1-FOS-JUN-MAX-MYC-ZNF263-NFE2	< 0.0005	1.1568e+06	1.15789e+06	chr1	SDF4
JUN-MAX-MYC-ZNF263	< 0.0005	1.04148e+06	1041599	chr1	C1orf159
FOS-JUN-ZNF263	0.000999001	989211	989606	chr1	AL390719.47-1
JUN-MAX-MYC-ZNF263	< 0.0005	1.04148e+06	1041599	chr1	AL390719.47-2
NFYA-NFYB-FOS-JUN-JUND-MAX-MYC-ZNF263	< 0.0005	925434	926158	chr1	HES4
MAX-MYC	< 0.0005	938638	938642	chr1	ISG15
NFYA-NFYB	< 0.0005	944824	944851	chr1	AGRN
JUN-ZNF263	< 0.0005	945401	945502	chr1	AGRN
JUN-MYC	< 0.0005	892240	892276	chr1	PLEKHN1
YY1-JUN-MAX-MYC	< 0.0005	884481	884550	chr1	NOC2L
JUN-MYC-ZNF263	< 0.0005	885818	885842	chr1	KLHL17
MAX-MYC	< 0.0005	886692	886701	chr1	KLHL17
NFYA-NFYB-YY1-FOS-JUN-MAX-MYC-ZNF263-GATA2-NFE2-SIRT6	< 0.0005	110682637	1.10684e+08	chr1	RBM15
MYC-ZNF263	< 0.0005	27565520	27566213	chr1	MAP3K6
NFYB-YY1-FOS-JUN-JUND-GATA1-ZNF263-GATA2-NR2C2	< 0.0005	1.32729e+08	1.32729e+08	chr2	SSU_rRNA_5
FOS-JUN	< 0.0005	1.74837e+08	1.74837e+08	chr2	Y_RNA
NFYA-NFYB-YY1-FOS-JUN-MYC-ZNF263	< 0.0005	1.75741e+08	175741468	chr2	hsa-mir-933
YY1-JUN-MAX-MYC-ZNF263-NFE2	< 0.0005	120696907	1.20698e+08	chr2	TMEM185B
FOS-JUND-ZNF263	0.528024	1.15412e+08	1.15412e+08	chr2	AC068542.5-1
JUN-MAX-MYC-ZNF263	< 0.0005	2.19868e+08	2.19868e+08	chr2	hsa-mir-153-1
NFYA-NFYB-YY1-FOS-JUN-JUND-MAX-MYC	< 0.0005	9.76466e+07	9.76472e+07	chr2	U4
NFYA-NFYB-FOS-JUN-MAX-MYC-ZNF263-NFE2	< 0.0005	27659041	2.76596e+07	chr2	AC074091.6-3
MAX-NFE2	0.148201	24122261	24122621	chr2	AC104665.3-1
FOS-JUN-MYC-GATA1-GATA2-SIRT6	0.0238095	1.71678e+07	1.71679e+07	chr2	AC096556.1-1
FOS-JUN	< 0.0005	1.16419e+07	1.16419e+07	chr2	AC011994.10-2
FOS-JUN	< 0.0005	3.31414e+07	3.31414e+07	chr2	AL133244.1
FOS-JUN-GATA2-NFE2	< 0.0005	73449602	7.34497e+07	chr2	AC074008.5
FOS-JUN	< 0.0005	65746973	65746982	chr2	AC007389.7-1
MYC-GATA2	< 0.0005	9.55808e+07	9.55808e+07	chr2	AC009237.3-1
MYC-ZNF263	< 0.0005	176842606	176842770	chr2	AC016739.5
JUN-MYC	< 0.0005	2.07883e+08	207883017	chr2	AC009226.3
YY1-JUN-MAX-MYC-ZNF263-GATA2-NFE2	< 0.0005	1.77837e+08	177838151	chr2	NFE2L2
NFYA-NFYB-FOS-JUN	< 0.0005	242679420	2.42679e+08	chr2	AC134873.2
NFYA-NFYB-YY1-FOS-JUN-MAX-MYC	< 0.0005	242274874	2.42275e+08	chr2	DTYMK
YY1-MAX-MYC	< 0.0005	2.4229e+08	2.4229e+08	chr2	ING5
NFYB-YY1-ZNF263-SIRT6	0.128049	2.42226e+08	242225746	chr2	ATG4B
NFYB-YY1-ZNF263-SIRT6	0.128049	2.42226e+08	242225746	chr2	THAP4
MAX-ZNF263	< 0.0005	242095598	2.42096e+08	chr2	STK25
JUN-MAX-MYC-ZNF263	< 0.0005	242096799	242097188	chr2	STK25
NFYA-NFYB-YY1-FOS-JUN-MAX-MYC-ZNF263	< 0.0005	241903343	2.41904e+08	chr2	2012-09-02
NFYA-NFYB-FOS-MYC	< 0.0005	241944239	2.41944e+08	chr2	FARP2
NFYA-NFYB-YY1-FOS-JUN-MAX-MYC-ZNF263	< 0.0005	241903343	2.41904e+08	chr2	HDLBP
NFYA-NFYB-YY1-FOS-MYC	< 0.0005	2.41737e+08	2.41739e+08	chr2	PPP1R7
YY1-JUN-MYC-ZNF263	< 0.0005	241690412	241690495	chr2	MTERFD2
NFYA-NFYB-YY1-FOS-MYC	< 0.0005	2.41737e+08	2.41739e+08	chr2	PASK
NFYA-NFYB-FOS-MAX-MYC-ZNF263	< 0.0005	241174455	241174782	chr2	CAPN10
MAX-MYC	< 0.0005	2.41149e+08	2.41149e+08	chr2	DUSP28
MAX-MYC	< 0.0005	2.41149e+08	2.41149e+08	chr2	ANKMY1
NFYA-NFYB	< 0.0005	241023384	241023397	chr2	GPC1
MYC-ZNF263	< 0.0005	2.40614e+08	2.40614e+08	chr2	NDUFA10
NFYA-NFYB-YY1-FOS-MAX-MYC-ZNF263	< 0.0005	239987960	2.39988e+08	chr2	AC062017.1
NFYA-NFYB-YY1-FOS-MAX-MYC-ZNF263	< 0.0005	239987960	2.39988e+08	chr2	HDAC4
NFYA-NFYB-YY1-FOS-JUN-MAX-MYC-ZNF263	< 0.0005	238862253	2.38863e+08	chr2	PER2
MAX-MYC	< 0.0005	2.38805e+08	238805015	chr2	AC016757.3
MAX-MYC-ZNF263	< 0.0005	2.38812e+08	238812542	chr2	HES6
NFYA-NFYB-FOS	< 0.0005	238813503	238813608	chr2	HES6
NFYA-NFYB-MYC	0.999001	2.38777e+08	2.38777e+08	chr2	ILKAP
NFYA-NFYB-YY1-FOS-JUN-MAX-MYC-NR2C2	0.00496278	2.38634e+08	2.38634e+08	chr2	SCLY
MAX-MYC	< 0.0005	2.38635e+08	238635220	chr2	SCLY
NFYA-NFYB-FOS-JUN-MYC	< 0.0005	2.3854e+08	238540219	chr2	UBE2F
JUN-MYC-ZNF263	< 0.0005	2.38008e+08	238008541	chr2	AC112721.2
YY1-JUN-MYC-ZNF263	< 0.0005	237659154	2.37659e+08	chr2	COPS8
NFYB-FOS-MAX-ZNF263	0.998002	236741407	2.36742e+08	chr2	GBX2
MYC-ZNF263	< 0.0005	236068570	2.36069e+08	chr2	AGAP1
NFYA-NFYB-FOS-JUN-MYC-ZNF263-GATA2	0.5	2.34428e+08	2.34428e+08	chr2	HJURP
JUN-GATA1-GATA2	< 0.0005	2.33927e+08	233927167	chr2	DGKD
JUN-MYC-ZNF263	< 0.0005	2.33825e+08	233825172	chr2	ATG16L1
YY1-MAX-MYC-ZNF263	< 0.0005	2.3327e+08	233270412	chr2	GIGYF2
YY1-JUN-MAX-MYC-ZNF263	< 0.0005	233123391	2.33124e+08	chr2	EIF4E2
YY1-JUN-MAX-MYC-ZNF263	< 0.0005	233123391	2.33124e+08	chr2	AC092165.4
MYC-ZNF263-NR2C2	< 0.0005	2.32535e+08	2.32535e+08	chr2	DIS3L2
NFYA-NFYB-FOS-ZNF263	< 0.0005	2.32354e+08	2.32354e+08	chr2	COPS7B
NFYA-NFYB-YY1-FOS-JUN-MAX-MYC-ZNF263	< 0.0005	232279727	232280261	chr2	PTMA
NFYA-NFYB-FOS-JUN-MAX-MYC-ZNF263	< 0.0005	232281132	2.32281e+08	chr2	PTMA
NFYA-NFYB-FOS-ZNF263	< 0.0005	2.32354e+08	2.32354e+08	chr2	PDE6D
NFYA-NFYB-YY1-FOS-MAX-MYC-SIRT6	< 0.0005	232087384	232088104	chr2	C2orf52
GATA1-ZNF263-GATA2	< 0.0005	232103554	232103608	chr2	NMUR1
NFYA-NFYB-YY1-FOS-MAX-MYC-ZNF263	< 0.0005	2.32037e+08	2.32038e+08	chr2	NCL
NFYA-NFYB-FOS-MAX-ZNF263	< 0.0005	2.31771e+08	231771550	chr2	ARMC9
YY1-JUN-MYC	< 0.0005	231629743	231629823	chr2	PSMD1
MYC-ZNF263	< 0.0005	2.31286e+08	231285821	chr2	CAB39
MYC-GATA1-GATA2	< 0.0005	231286801	231286850	chr2	CAB39
YY1-MYC-ZNF263-NR2C2	< 0.0005	2.30495e+08	2.30495e+08	chr2	FBXO36
YY1-MYC-ZNF263-NR2C2	< 0.0005	2.30495e+08	2.30495e+08	chr2	TRIP12
JUN-MAX-MYC-GATA1-GATA2	< 0.0005	227408469	227408930	chr2	RHBDD1
MAX-MYC-ZNF263-GATA2	0.0739261	224974547	224975162	chr2	FAM124B
YY1-FOS-MAX-MYC-ZNF263	0.999001	2.25158e+08	2.25159e+08	chr2	CUL3
YY1-MYC-SIRT6	< 0.0005	2.2453e+08	2.2453e+08	chr2	MRPL44
YY1-JUN-ZNF263	0.00599401	224518167	224518265	chr2	WDFY1
NFYA-NFYB-FOS-ZNF263	< 0.0005	2.23434e+08	223434152	chr2	ACSL3
MAX-MYC	< 0.0005	223228969	223229225	chr2	FARSLB
JUN-MYC-GATA1-ZNF263-GATA2	< 0.0005	220144796	220145100	chr2	INHA
JUN-MYC-ZNF263	< 0.0005	2.20171e+08	220171061	chr2	STK11IP
NFYB-FOS-JUN-JUND-MYC-ZNF263	0.100334	2.20117e+08	220116979	chr2	CHPF
NFYB-FOS-JUN-JUND-MYC-ZNF263	0.100334	2.20117e+08	220116979	chr2	TMEM198
JUN-MYC-GATA1-ZNF263-GATA2	< 0.0005	220144796	220145100	chr2	OBSL1
MAX-MYC-ZNF263-GATA2	0.0739261	220071171	2.20071e+08	chr2	GMPPA
JUN-MAX-MYC-GATA1-ZNF263-GATA2-SIRT6	< 0.0005	220087332	220087642	chr2	ACCN4
MYC-ZNF263	< 0.0005	2.1996e+08	219960640	chr2	DNPEP
FOS-JUN	< 0.0005	219881495	2.19882e+08	chr2	PTPRN
MAX-MYC-ZNF263-NFE2	0.304129	2.19826e+08	2.19827e+08	chr2	TUBA1
FOS-JUN-MAX-MYC-GATA1-ZNF263-GATA2	< 0.0005	2.19852e+08	219852642	chr2	DNAJB2
JUN-MYC-ZNF263	< 0.0005	219818411	219818456	chr2	STK16
JUN-MYC-ZNF263	< 0.0005	219818411	219818456	chr2	GLB1L
NFYA-NFYB-FOS-JUN-MYC	< 0.0005	2.19803e+08	2.19803e+08	chr2	ANKZF1
NFYA-NFYB-FOS-JUN-MYC	< 0.0005	2.19803e+08	2.19803e+08	chr2	ATG9A
NFYA-NFYB-FOS-JUN-MAX-MYC-ZNF263-GATA2-NFE2	< 0.0005	2.19791e+08	2.19792e+08	chr2	ABCB6
JUN-JUND-MYC	< 0.0005	2.1978e+08	2.1978e+08	chr2	ZFAND2B
JUN-MAX-ZNF263	0.999001	219749974	219750032	chr2	C2orf24
FOS-JUN-MAX-MYC-ZNF263-NFE2	< 0.0005	2.19751e+08	2.19751e+08	chr2	C2orf24
FOS-JUN-MAX-MYC-ZNF263-NFE2	< 0.0005	2.19751e+08	2.19751e+08	chr2	FAM134A
MYC-ZNF263	< 0.0005	219558643	2.19559e+08	chr2	FEV
NFYA-NFYB-FOS	< 0.0005	2.19532e+08	219532519	chr2	CDK5R2
YY1-ZNF263	< 0.0005	2.19245e+08	219244931	chr2	STK36
YY1-ZNF263	< 0.0005	2.19245e+08	219244931	chr2	RNF25
YY1-JUN-MAX-MYC-ZNF263-NR2C2	< 0.0005	219141476	2.19142e+08	chr2	RQCD1
YY1-JUN-MAX-MYC-ZNF263-NR2C2	< 0.0005	219141476	2.19142e+08	chr2	USP37
YY1-MAX-MYC	< 0.0005	2.18973e+08	2.18973e+08	chr2	CTDSP1
MYC-ZNF263	< 0.0005	2.18865e+08	2.18866e+08	chr2	TMBIM1
FOS-JUN	< 0.0005	218866282	218866294	chr2	TMBIM1
NFYA-NFYB-YY1-FOS-MYC-ZNF263	< 0.0005	218843199	218843561	chr2	PNKD
NFYA-NFYB-YY1-FOS-MYC-ZNF263	< 0.0005	218843199	218843561	chr2	AAMP
JUN-ZNF263	< 0.0005	218516710	2.18517e+08	chr2	TNS1
YY1-MYC-ZNF263	< 0.0005	217071675	217071859	chr2	RPL37A
JUN-MYC	< 0.0005	2.16985e+08	2.16986e+08	chr2	SMARCAL1
YY1-MAX-MYC-ZNF263	< 0.0005	2.15885e+08	2.15885e+08	chr2	ATIC
NFYA-NFYB-FOS	< 0.0005	2.1105e+08	211049768	chr2	LANCL1
NFYA-NFYB-JUN-MYC	0.999001	210575429	210575710	chr2	RPE
JUN-MYC-GATA1-ZNF263-GATA2-NR2C2	0.09375	208838993	2.08839e+08	chr2	PIP5K3
MYC-ZNF263-GATA2	0.0579421	208827179	208827375	chr2	IDH1
YY1-ZNF263	< 0.0005	2.08828e+08	2.08829e+08	chr2	IDH1
NFYA-NFYB-FOS-JUN-MAX-NFE2	0.17316	208284311	208284420	chr2	CCNYL1
NFYB-MYC	0.999001	208342616	208343073	chr2	FZD5
JUN-MAX-MYC-ZNF263	< 0.0005	2.08199e+08	2.08199e+08	chr2	FAM119A
NFYA-NFYB-FOS-JUN	< 0.0005	2.07739e+08	2.07739e+08	chr2	KLF7
YY1-JUN-MYC	< 0.0005	207338527	207338720	chr2	FASTKD2
YY1-JUN-MYC	< 0.0005	207338527	207338720	chr2	MDH1B
YY1-JUN-MAX-MYC	< 0.0005	2.06732e+08	2.06733e+08	chr2	EEF1B2
YY1-JUN-MAX-MYC	< 0.0005	2.06732e+08	2.06733e+08	chr2	NDUFS1
YY1-MYC-ZNF263	< 0.0005	2.03901e+08	203901644	chr2	ABI2
YY1-MAX-MYC-ZNF263-NR2C2	< 0.0005	2.03812e+08	2.03812e+08	chr2	CYP20A1
MAX-MYC-NR2C2	< 0.0005	2.03485e+08	2.03485e+08	chr2	ALS2CR8
MAX-MYC-NR2C2	< 0.0005	2.03485e+08	2.03485e+08	chr2	WDR12
NFYA-NFYB-YY1-FOS-MYC	< 0.0005	203207842	203208396	chr2	FAM117B
YY1-MAX-MYC	< 0.0005	202838893	202838972	chr2	NOP58
NFYA-NFYB-FOS-MYC-ZNF263	< 0.0005	2.02607e+08	202607186	chr2	FZD7
NFYB-JUN-JUND-ZNF263	0.476056	2.02354e+08	2.02354e+08	chr2	ALS2
YY1-JUN-MYC-ZNF263	< 0.0005	2.02024e+08	202024550	chr2	STRADB
YY1-JUN-MYC-ZNF263	< 0.0005	2.02024e+08	202024550	chr2	TRAK2
NFYA-NFYB-FOS	< 0.0005	2.0193e+08	2.0193e+08	chr2	ALS2CR12
FOS-JUN-MAX-MYC	0.998002	201831020	201831339	chr2	CASP8
JUN-GATA2-SIRT6	< 0.0005	2.01756e+08	201756110	chr2	CASP10
YY1-ZNF263	< 0.0005	201689297	2.01689e+08	chr2	CFLAR
NFYA-NFYB-FOS-JUN-MYC	< 0.0005	2.01645e+08	2.01645e+08	chr2	NDUFB3
NFYA-NFYB-FOS-JUN-MYC	< 0.0005	2.01645e+08	2.01645e+08	chr2	FAM126B
NFYA-NFYB-FOS-MYC-ZNF263	< 0.0005	2.01536e+08	2.01537e+08	chr2	ORC2L
JUN-MYC-GATA1-GATA2	< 0.0005	2.01462e+08	2.01463e+08	chr2	NIF3L1
JUN-MYC-GATA1-GATA2	< 0.0005	2.01462e+08	2.01463e+08	chr2	PPIL3
YY1-JUN-MAX-MYC-ZNF263	< 0.0005	2.01437e+08	201437889	chr2	CLK1
NFYA-NFYB-FOS-MYC-ZNF263	< 0.0005	2.01099e+08	201099180	chr2	SGOL2
JUN-MYC-ZNF263	< 0.0005	201082765	2.01083e+08	chr2	KCTD18
YY1-MYC-ZNF263-NR2C2	< 0.0005	200528473	200528741	chr2	C2orf47
YY1-MYC-ZNF263-NR2C2	< 0.0005	200528473	200528741	chr2	C2orf60
NFYA-NFYB-FOS-MYC-ZNF263	< 0.0005	200484132	200484594	chr2	C2orf69
NFYB-YY1-FOS-MAX-MYC-ZNF263	0.999001	1.98278e+08	1.98279e+08	chr2	MARS2
NFYA-FOS-JUN-MAX-MYC-ZNF263	0.999001	198072673	1.98073e+08	chr2	HSPE1
YY1-JUN-MYC-ZNF263	< 0.0005	198088853	1.98089e+08	chr2	MOBKL3
NFYA-FOS-JUN-MAX-MYC-ZNF263	0.999001	198072673	1.98073e+08	chr2	HSPD1
NFYA-NFYB-YY1-FOS-JUN-MYC-ZNF263	< 0.0005	198026412	1.98027e+08	chr2	COQ10B
YY1-MAX-MYC-ZNF263	< 0.0005	1.98008e+08	198008127	chr2	SF3B1
MAX-ZNF263	< 0.0005	1.97373e+08	197372730	chr2	GTF3C3
NFYA-YY1-MAX-MYC	0.999001	197212424	197212750	chr2	CCDC150
NFYA-NFYB-FOS-MAX-ZNF263	< 0.0005	196744263	196744623	chr2	STK17B
YY1-ZNF263	< 0.0005	196641420	1.96642e+08	chr2	DNAH7
JUN-MAX-MYC	< 0.0005	1.9623e+08	1.96231e+08	chr2	SLC39A10
NFYA-NFYB	< 0.0005	192767940	192767980	chr2	TMEFF2
MYC-GATA2	< 0.0005	192419416	192419487	chr2	SDR
NFYB-JUN	0.999001	192420265	1.9242e+08	chr2	SDR
NFYB-JUN-MAX-MYC	0.998002	192250790	192251861	chr2	OBFC2A
NFYA-NFYB-FOS-MAX-MYC-GATA1-ZNF263-GATA2	< 0.0005	191586818	1.91587e+08	chr2	STAT1
NFYA-NFYB-FOS-MYC	< 0.0005	1.91454e+08	191453780	chr2	GLS
JUN-MAX-MYC-ZNF263	< 0.0005	191454403	1.91455e+08	chr2	GLS
YY1-MAX-MYC-GATA1-ZNF263	0.254764	1.91108e+08	191107823	chr2	TMEM194B
FOS-JUN-MYC-SIRT6	0.0837752	1.90893e+08	1.90893e+08	chr2	HIBCH
JUN-ZNF263	< 0.0005	1.90753e+08	190753556	chr2	AC010679.1
NFYA-NFYB-FOS-MAX-MYC-ZNF263	< 0.0005	1.90357e+08	190357479	chr2	PMS1
JUN-JUND-MYC-GATA2	0.0623656	190335745	1.90336e+08	chr2	OSGEPL1
YY1-MAX-MYC-GATA2-NFE2	0.193846	190014109	190014758	chr2	WDR75
MYC-GATA1-ZNF263-GATA2-SIRT6	0.0340909	1.88865e+08	188864883	chr2	GULP1
JUN-MYC-ZNF263	< 0.0005	187162787	1.87163e+08	chr2	ITGAV
FOS-JUN-SIRT6	< 0.0005	187163894	187164175	chr2	ITGAV
NFYB-FOS-JUN-MAX-MYC-GATA1-ZNF263-GATA2	0.238506	1.87059e+08	187059366	chr2	ZC3H15
YY1-JUN-MAX-MYC-ZNF263	< 0.0005	1.83697e+08	1.83698e+08	chr2	NUP35
NFYA-NFYB-FOS-JUN-SIRT6	< 0.0005	183651710	1.83652e+08	chr2	DUSP19
YY1-MYC-ZNF263	< 0.0005	183611245	1.83611e+08	chr2	NCKAP1
YY1-JUN-MYC-ZNF263	< 0.0005	183289071	1.83289e+08	chr2	DNAJC10
MYC-ZNF263	< 0.0005	182465246	1.82465e+08	chr2	SSFA2
MAX-MYC-ZNF263	< 0.0005	1.81553e+08	181553489	chr2	UBE2E3
YY1-JUN-MAX-MYC	< 0.0005	1.8058e+08	180580292	chr2	CWC22
JUN-MYC-ZNF263	< 0.0005	179053297	1.79054e+08	chr2	PLEKHA3
YY1-MAX-MYC-ZNF263	< 0.0005	1.79051e+08	179051684	chr2	FKBP7
YY1-MAX-MYC-ZNF263	< 0.0005	1.79024e+08	179024171	chr2	PRKRA
YY1-MAX-MYC-ZNF263	< 0.0005	178767484	178767588	chr2	OSBPL6
JUN-MYC-ZNF263-GATA2	0.290709	1.78685e+08	1.78686e+08	chr2	RBM45
YY1-MYC-ZNF263	< 0.0005	1.78192e+08	1.78192e+08	chr2	TTC30A
YY1-MYC-ZNF263	< 0.0005	1.78126e+08	178126116	chr2	TTC30B
NFYA-NFYB-YY1-MAX-MYC-ZNF263-NR2C2	0.047619	177965568	177965812	chr2	AGPS
NFYA-NFYB-YY1-MAX-MYC-ZNF263-NR2C2	0.047619	177965568	177965812	chr2	AC079305.6-3
YY1-JUN-MAX-MYC-ZNF263-GATA2-NFE2	< 0.0005	1.77837e+08	177838151	chr2	AC079305.6-2
NFYA-NFYB-YY1-FOS-JUN-MAX-MYC-ZNF263	< 0.0005	1.77785e+08	1.77786e+08	chr2	HNRNPA3
MYC-ZNF263	< 0.0005	176842606	176842770	chr2	MTX2
JUN-MYC-ZNF263-GATA2	0.290709	1.75754e+08	175754729	chr2	ATP5G3
NFYA-NFYB-YY1-FOS-JUN-MYC-ZNF263	< 0.0005	1.75741e+08	175741468	chr2	ATF2
YY1-ZNF263	< 0.0005	175578319	175578334	chr2	CHN1
MAX-ZNF263	< 0.0005	1.74909e+08	1.7491e+08	chr2	AC018470.11
NFYA-NFYB-FOS-ZNF263	< 0.0005	174907834	174908013	chr2	SP9
NFYA-NFYB-FOS-MAX-MYC-ZNF263	< 0.0005	1.74821e+08	174821844	chr2	OLA1
YY1-MAX-MYC-ZNF263	< 0.0005	174536676	174537781	chr2	SP3
NFYA-NFYB-FOS-MYC	< 0.0005	1.74538e+08	1.74539e+08	chr2	SP3
YY1-MAX-MYC-ZNF263-GATA2	0.110889	1.73928e+08	173928170	chr2	CDCA7
YY1-MYC-ZNF263	< 0.0005	1.73649e+08	173649294	chr2	ZAK
MAX-MYC-ZNF263-GATA2	0.0739261	173128641	173129169	chr2	PDK1
NFYA-NFYB-FOS-MAX-MYC	< 0.0005	172675755	172676144	chr2	DLX2
NFYA-NFYB-YY1-FOS-JUN-MYC-GATA1-ZNF263-GATA2	< 0.0005	1.72657e+08	172658819	chr2	DLX1
YY1-JUN-MAX-MYC-ZNF263	< 0.0005	1.72573e+08	172573165	chr2	AC015976.3
NFYA-NFYB-YY1-FOS-JUN-MYC-ZNF263	< 0.0005	1.72487e+08	1.72487e+08	chr2	HAT1
YY1-MAX-MYC-ZNF263	< 0.0005	1.72459e+08	1.72459e+08	chr2	SLC25A12
FOS-JUN-MYC-ZNF263	0.999001	1.72252e+08	172252537	chr2	DYNC1I2
NFYB-YY1-MAX-MYC-ZNF263	0.979021	1.72087e+08	1.72088e+08	chr2	CYBRD1
NFYB-JUN-MAX-MYC-ZNF263	0.999001	1.71999e+08	171999097	chr2	C2orf37
NFYB-JUN-MAX-MYC-ZNF263	0.999001	1.71999e+08	171999097	chr2	METTL8
JUN-ZNF263	< 0.0005	171724570	1.71725e+08	chr2	TLK1
YY1-JUN-MYC-ZNF263	< 0.0005	1.71725e+08	1.71726e+08	chr2	TLK1
NFYA-NFYB-YY1-JUN-MAX-MYC-ZNF263	0.386613	171493653	1.71494e+08	chr2	GORASP2
NFYA-NFYB-MYC	0.999001	1.71335e+08	1.71336e+08	chr2	AC007405.7
NFYA-NFYB-YY1-MYC-GATA1-ZNF263-GATA2	0.0246154	171279191	1.7128e+08	chr2	AC007405.2
NFYA-NFYB-YY1-MYC-GATA1-ZNF263-GATA2	0.0246154	171279191	1.7128e+08	chr2	SP5
YY1-ZNF263	< 0.0005	170392597	1.70393e+08	chr2	UBR3
JUN-MAX-MYC-ZNF263-GATA2	< 0.0005	1.7039e+08	170389773	chr2	METTL5
MAX-MYC-ZNF263	< 0.0005	1.70364e+08	1.70364e+08	chr2	SSB
JUN-MYC-ZNF263	< 0.0005	1.70259e+08	1.70259e+08	chr2	KLHL23
JUN-MYC-ZNF263	< 0.0005	1.70259e+08	1.70259e+08	chr2	PHOSPHO2
JUN-MYC-ZNF263	< 0.0005	1.70259e+08	1.70259e+08	chr2	C2orf77
YY1-FOS-JUN-MAX-MYC-ZNF263-SIRT6	0.00220264	170149003	170149433	chr2	PPIG
YY1-JUN-MAX-MYC-ZNF263	< 0.0005	1.70138e+08	1.70139e+08	chr2	FASTKD1
MYC-ZNF263	< 0.0005	170044258	1.70044e+08	chr2	BBS5
NFYA-NFYB-YY1-FOS	< 0.0005	169455125	169455364	chr2	SPC25
JUN-MAX-MYC-GATA2	0.744256	169368101	169368155	chr2	NOSTRIN
NFYA-NFYB-FOS-MAX-MYC-ZNF263	< 0.0005	1.69021e+08	1.69021e+08	chr2	LASS6
ZNF263-GATA2	< 0.0005	1.68811e+08	168811710	chr2	STK39
NFYA-NFYB	< 0.0005	161980937	1.61981e+08	chr2	TBR1
NFYA-NFYB-YY1-FOS-JUN-MAX-MYC-ZNF263-NFE2-NR2C2	0.0416667	161873137	161873325	chr2	PSMD14
YY1-MYC-ZNF263	< 0.0005	161725175	1.61726e+08	chr2	TANK
YY1-MYC-ZNF263	< 0.0005	1.60277e+08	160277466	chr2	2012-03-07
YY1-JUN-MYC-ZNF263	< 0.0005	160180329	1.60181e+08	chr2	BAZ2B
MAX-MYC-ZNF263	< 0.0005	1.59851e+08	159851498	chr2	WDSUB1
NFYA-NFYB-FOS	< 0.0005	1.59022e+08	159021561	chr2	PK4P
YY1-MAX-MYC-ZNF263	< 0.0005	1.59022e+08	1.59023e+08	chr2	PK4P
NFYA-NFYB-FOS	< 0.0005	1.59022e+08	159021561	chr2	CCDC148
YY1-MAX-MYC-ZNF263	< 0.0005	1.59022e+08	1.59023e+08	chr2	CCDC148
JUN-MAX-MYC	< 0.0005	1.57822e+08	1.57823e+08	chr2	GALNT5
FOS-JUN	< 0.0005	1.57038e+08	157038437	chr2	GPD2
NFYA-NFYB-FOS-JUN-MAX-MYC-ZNF263	< 0.0005	1.56897e+08	1.56898e+08	chr2	NR4A2
NFYA-NFYB-YY1-FOS-JUN-MYC-GATA1-ZNF263-GATA2-NR2C2	< 0.0005	1.53282e+08	1.53284e+08	chr2	ARL6IP6
NFYA-NFYB-YY1-FOS-JUN-MYC-GATA1-ZNF263-GATA2-NR2C2	< 0.0005	1.53282e+08	1.53284e+08	chr2	PRPF40A
MYC-ZNF263	< 0.0005	152899790	1.529e+08	chr2	FMNL2
YY1-MAX-MYC-ZNF263	< 0.0005	152392918	152393359	chr2	ARL5A
NFYB-YY1-FOS-JUN-MAX-MYC-ZNF263-NR2C2	0.465616	151974483	1.51975e+08	chr2	RIF1
MYC-ZNF263	< 0.0005	151854328	1.51854e+08	chr2	NMI
MAX-MYC-ZNF263	< 0.0005	151826359	151826807	chr2	RBM43
NFYB-YY1-MYC-ZNF263-NR2C2	0.794433	1.50152e+08	150152600	chr2	MMADHC
NFYB-YY1-JUN-MYC-ZNF263	0.999001	1.49119e+08	1.4912e+08	chr2	EPC2
JUN-MAX-MYC-NFE2	< 0.0005	1.48495e+08	1.48495e+08	chr2	ORC4L
MYC-SIRT6	0.00811359	144994250	144994285	chr2	ZEB2
YY1-MYC-ZNF263	< 0.0005	138975874	138976156	chr2	SPOPL
GATA1-GATA2	< 0.0005	1.38439e+08	138438807	chr2	HNMT
MAX-MYC-ZNF263	< 0.0005	1.36459e+08	136459583	chr2	DARS
NFYA-NFYB-FOS-MYC-ZNF263	< 0.0005	136350182	136350624	chr2	MCM6
YY1-FOS-JUN-MYC-ZNF263	0.999001	1.36216e+08	1.36216e+08	chr2	UBXD2
NFYA-NFYB-YY1-FOS-MAX-MYC	< 0.0005	136005005	1.36005e+08	chr2	ZRANB3
YY1-MYC	< 0.0005	135526471	135526481	chr2	RAB3GAP1
YY1-JUN-MAX-MYC-ZNF263-SIRT6	< 0.0005	135392139	135393139	chr2	CCNT2
YY1-JUN-MAX-MYC-ZNF263	< 0.0005	131966752	1.31967e+08	chr2	AC093838.3-2
YY1-JUN-MAX-MYC-ZNF263	< 0.0005	131966752	1.31967e+08	chr2	FAM128A
NFYA-NFYB	< 0.0005	131950046	131950127	chr2	TUBA3D
YY1-JUN-MAX-MYC-ZNF263	< 0.0005	131567168	1.31567e+08	chr2	FAM168B
NFYA-NFYB-YY1-FOS-MYC-ZNF263	< 0.0005	130829671	1.3083e+08	chr2	PTPN18
NFYA-NFYB-YY1-FOS-MAX-MYC-ZNF263-NR2C2	< 0.0005	1.30817e+08	130816802	chr2	IMP4
NFYA-NFYB-YY1-FOS-MAX-MYC-ZNF263-NR2C2	< 0.0005	1.30817e+08	130816802	chr2	CCDC115
YY1-JUN-MYC-ZNF263	< 0.0005	1.30656e+08	130655947	chr2	FAM128B
YY1-JUN-MYC-ZNF263	< 0.0005	1.30656e+08	130655947	chr2	SMPD4
JUN-MYC	< 0.0005	1.28565e+08	1.28565e+08	chr2	UGCGL1
NFYA-NFYB-FOS-JUN-ZNF263	< 0.0005	1.28501e+08	128502291	chr2	SAP130
YY1-MYC	< 0.0005	1.28332e+08	1.28332e+08	chr2	POLR2D
YY1-MAX-MYC-ZNF263-GATA2	0.110889	128284674	128285493	chr2	WDR33
FOS-JUN	< 0.0005	1.28175e+08	128174768	chr2	SFT2D3
NFYA-NFYB-YY1-FOS-MAX-MYC-ZNF263	< 0.0005	1.28175e+08	128175910	chr2	SFT2D3
NFYA-NFYB-YY1-FOS-JUN-MAX-MYC-ZNF263	< 0.0005	1.28001e+08	128000883	chr2	IWS1
NFYB-MYC-ZNF263	0.999001	1.27768e+08	127768255	chr2	ERCC3
MYC-ZNF263	< 0.0005	1.2713e+08	127130720	chr2	GYPC
YY1-MAX-MYC	< 0.0005	1.2223e+08	122229764	chr2	TSN
MAX-MYC	< 0.0005	1.22211e+08	1.22211e+08	chr2	MKI67IP
NFYA-NFYB-FOS-JUN-MYC-ZNF263	< 0.0005	1.20727e+08	1.20727e+08	chr2	RALB
MAX-ZNF263	< 0.0005	120486910	1.20487e+08	chr2	EPB41L5
NFYA-NFYB-YY1-JUN-MAX-MYC-GATA1-ZNF263-GATA2	< 0.0005	120233675	1.20234e+08	chr2	PTPN4
NFYA-NFYB-FOS-JUN-MAX-MYC-ZNF263-GATA2	0.00537634	119840779	1.19841e+08	chr2	DBI
NFYA-NFYB-FOS-JUN-MAX-MYC-ZNF263-GATA2	0.00537634	119840779	1.19841e+08	chr2	C2orf76
MAX-MYC-GATA1-ZNF263-GATA2	< 0.0005	1.19698e+08	1.19698e+08	chr2	STEAP3
NFYA-NFYB-MAX-MYC-GATA1-GATA2	0.130612	119321382	1.19322e+08	chr2	EN1
JUN-ZNF263	< 0.0005	1.18488e+08	118488037	chr2	CCDC93
JUN-MAX-MYC-ZNF263-SIRT6	0.105157	118288652	1.18289e+08	chr2	DDX18
YY1-JUN-MYC-GATA1-ZNF263-GATA2	< 0.0005	1.14364e+08	1.14364e+08	chr2	ACTR3
YY1-JUN-JUND-MYC	< 0.0005	114230508	114230789	chr2	SLC35F5
MYC-GATA1-ZNF263-GATA2	< 0.0005	1.13648e+08	113648205	chr2	PSD4
NFYA-NFYB-FOS-JUN-MAX-MYC-ZNF263	< 0.0005	1.13239e+08	1.13239e+08	chr2	CKAP2L
YY1-JUN-MYC-ZNF263	< 0.0005	1.13058e+08	1.13059e+08	chr2	CHCHD5
NFYB-MAX-MYC-ZNF263	0.999001	113016163	113016637	chr2	POLR1B
MYC-ZNF263-GATA2	0.0579421	1.12955e+08	112956138	chr2	TTL
JUN-MYC	< 0.0005	112957166	112957206	chr2	TTL
NFYA-NFYB-YY1-FOS-JUN-MAX-MYC-ZNF263	< 0.0005	112749528	112749952	chr2	ZC3H6
JUN-MAX-MYC-ZNF263-GATA2	< 0.0005	112728854	1.12729e+08	chr2	ZC3H8
YY1-JUN-MAX-MYC-GATA1-ZNF263-GATA2	< 0.0005	112529412	1.1253e+08	chr2	TMEM87B
YY1-MAX-MYC-ZNF263	< 0.0005	112358104	1.12358e+08	chr2	ANAPC1
NFYA-NFYB-FOS-MYC	< 0.0005	111152182	111152247	chr2	BUB1
YY1-MYC-ZNF263	< 0.0005	1.0877e+08	108769734	chr2	CCDC138
YY1-JUN-MAX-MYC-GATA1-ZNF263-GATA2	< 0.0005	108702230	1.08702e+08	chr2	RANBP2
MYC-ZNF263	< 0.0005	108516886	108516991	chr2	AC012487.12-2
MYC-ZNF263	< 0.0005	108516886	108516991	chr2	AC012487.12-1
ZNF263-NR2C2	< 0.0005	108431864	1.08432e+08	chr2	GCC2
JUN-MYC-ZNF263	< 0.0005	106177015	1.06177e+08	chr2	UXS1
MAX-MYC-ZNF263	< 0.0005	105381840	1.05382e+08	chr2	FHL2
NFYA-YY1-MYC-NR2C2	0.62069	105320181	105320337	chr2	C2orf49
MAX-MYC-ZNF263	< 0.0005	1.05312e+08	1.05313e+08	chr2	TGFBRAP1
NFYA-NFYB-YY1-MYC-ZNF263	0.997003	105020780	105021005	chr2	MRPS9
YY1-MYC-ZNF263	< 0.0005	102602032	1.02602e+08	chr2	SLC9A2
FOS-JUN	< 0.0005	1.02321e+08	1.02321e+08	chr2	IL1RL1
YY1-JUN-MAX-MYC	< 0.0005	101680328	1.0168e+08	chr2	MAP4K4
JUN-MAX-MYC-ZNF263-GATA2	< 0.0005	101291473	1.01292e+08	chr2	RNF149
FOS-MYC-GATA1-ZNF263	0.694082	101235754	101236163	chr2	C2orf29
YY1-MAX-MYC-ZNF263	< 0.0005	100984938	1.00985e+08	chr2	RPL31
JUN-MAX-MYC-GATA1-ZNF263-GATA2	< 0.0005	100545743	1.00546e+08	chr2	PDCL3
MYC-ZNF263	< 0.0005	1.004e+08	100400432	chr2	CHST10
YY1-JUN-MAX-MYC-ZNF263-NFE2	< 0.0005	99472298	99473295	chr2	REV1
NFYA-NFYB-JUN-MYC-ZNF263	0.999001	9.93192e+07	9.93193e+07	chr2	EIF5B
MYC-ZNF263	< 0.0005	9.93204e+07	99320555	chr2	EIF5B
NFYA-NFYB-JUN-MYC-ZNF263	0.999001	9.93192e+07	9.93193e+07	chr2	TXNDC9
JUN-MAX-MYC-ZNF263	< 0.0005	9.9164e+07	9.91642e+07	chr2	MRPL30
JUN-MAX-MYC-ZNF263	< 0.0005	9.9164e+07	9.91642e+07	chr2	MITD1
JUN-MAX-MYC-ZNF263-GATA2	< 0.0005	99137677	99137927	chr2	LIPT1
YY1-JUN-MYC-ZNF263	< 0.0005	9.85914e+07	98591533	chr2	UNC50
YY1-JUN-MYC-ZNF263	< 0.0005	9.85914e+07	98591533	chr2	C2orf64
FOS-JUN-GATA1-ZNF263-GATA2	0.0177936	97645763	9.76461e+07	chr2	ACTR1B
NFYA-NFYB-YY1-FOS-JUN-JUND-MAX-MYC	< 0.0005	9.76466e+07	9.76472e+07	chr2	ACTR1B
MYC-ZNF263	< 0.0005	9.76285e+07	97628845	chr2	COX5B
MYC-ZNF263	< 0.0005	96898355	96898642	chr2	SEMA4C
MYC-GATA2	< 0.0005	96900345	96900817	chr2	SEMA4C
NFYA-NFYB-YY1-FOS-JUN-MYC-ZNF263-GATA2	0.00323625	9.68868e+07	9.68876e+07	chr2	ANKRD39
NFYA-NFYB-YY1-FOS-JUN-MYC-ZNF263	< 0.0005	9.68454e+07	96845964	chr2	CNNM3
YY1-JUN-MYC-ZNF263	< 0.0005	96789966	9.67905e+07	chr2	CNNM4
NFYA-NFYB-YY1-FOS	< 0.0005	96769503	9.67696e+07	chr2	LMAN2L
JUN-MYC-ZNF263	< 0.0005	96667646	96667861	chr2	KIAA1310
NFYA-NFYB-FOS-MYC	< 0.0005	9.65661e+07	96566414	chr2	ARID5A
NFYA-NFYB-FOS-JUN-MYC-GATA2	0.0275424	96365425	9.63659e+07	chr2	NCAPH
JUN-MYC-ZNF263-NR2C2	0.177711	9.6335e+07	96335211	chr2	SNRNP200
YY1-JUN-MYC-ZNF263	< 0.0005	96295633	96295801	chr2	CIAO1
NFYA-NFYB-YY1-FOS-MAX-MYC-ZNF263	< 0.0005	96238028	96238332	chr2	AC012307.8
YY1-JUN-MYC-ZNF263	< 0.0005	96295633	96295801	chr2	TMEM127
NFYA-NFYB-YY1-FOS-MAX-MYC-ZNF263	< 0.0005	96238028	96238332	chr2	STARD7
NFYA-NFYB-MYC	0.999001	95432120	95432495	chr2	FAHD2A
NFYB-YY1-MYC-ZNF263	0.999001	95195094	95195222	chr2	ZNF2
YY1-MAX-MYC-ZNF263	< 0.0005	95151237	9.51514e+07	chr2	MRPS5
JUN-MAX-MYC-ZNF263	< 0.0005	8.87721e+07	8.87723e+07	chr2	RPIA
NFYA-NFYB-YY1-FOS-JUN-MYC-ZNF263-GATA2	0.00323625	88707775	88708960	chr2	EIF2AK3
YY1-MYC-ZNF263	< 0.0005	88136244	8.81363e+07	chr2	KRCC1
NFYA-NFYB-FOS	< 0.0005	8.68005e+07	8.68006e+07	chr2	RMND5A
NFYB-MAX-MYC-ZNF263	0.999001	86704434	86704716	chr2	VPS24
NFYA-NFYB-YY1-FOS-JUN-MAX-MYC-ZNF263-GATA2	< 0.0005	8.65214e+07	8.65219e+07	chr2	JMJD1A
YY1-MYC	< 0.0005	86280153	86280185	chr2	MRPL35
NFYA-NFYB-FOS-JUN-MAX-MYC-ZNF263	< 0.0005	8.62759e+07	86276072	chr2	IMMT
NFYA-NFYB-YY1-FOS-MAX-MYC-ZNF263	< 0.0005	8.61865e+07	86186979	chr2	POLR1A
NFYA-NFYB-FOS-JUN-MYC-ZNF263	< 0.0005	8.59697e+07	8.597e+07	chr2	ST3GAL5
NFYA-NFYB-FOS-JUN-MYC-ZNF263	< 0.0005	85696744	8.56969e+07	chr2	USP39
MYC-ZNF263	< 0.0005	8.56924e+07	8.56929e+07	chr2	C2orf68
JUN-MAX-MYC-ZNF263	< 0.0005	85683374	8.56836e+07	chr2	TMEM150
NFYA-NFYB-YY1-FOS-ZNF263	< 0.0005	8.56762e+07	8.56764e+07	chr2	RNF181
FOS-JUN-MYC-ZNF263-GATA2	0.855145	85665693	85666481	chr2	VAMP5
YY1-FOS-JUN-MYC-ZNF263	0.999001	85642094	8.56423e+07	chr2	GGCX
YY1-JUN-MAX-MYC-ZNF263	< 0.0005	85619373	85620660	chr2	MAT2A
MYC-ZNF263-GATA2	0.0579421	8.5499e+07	8.54996e+07	chr2	CAPG
NFYA-NFYB-JUN	0.12987	8.54352e+07	8.54353e+07	chr2	ELMOD3
NFYA-NFYB-JUN	0.12987	8.54352e+07	8.54353e+07	chr2	RETSAT
YY1-JUN-MYC-ZNF263	< 0.0005	8.54088e+07	85408847	chr2	TGOLN2
MYC-ZNF263	< 0.0005	8.49863e+07	8.49863e+07	chr2	TMSB10
MAX-MYC	< 0.0005	84540069	8.45401e+07	chr2	SUCLG1
YY1-JUN-MYC-NFE2	0.508772	78621962	7.86226e+07	chr2	AC064872.3
YY1-MAX-MYC-ZNF263	< 0.0005	75791446	75791506	chr2	C2orf3
YY1-MYC-ZNF263	< 0.0005	75727563	75727707	chr2	MRPL19
YY1-MAX-MYC-ZNF263	< 0.0005	7.50392e+07	75039409	chr2	POLE4
MAX-MYC-ZNF263	< 0.0005	7.49156e+07	7.49158e+07	chr2	HK2
NFYA-NFYB-FOS-ZNF263	< 0.0005	74734821	74735306	chr2	SEMA4F
JUN-JUND-MYC-ZNF263	0.001001	7.46351e+07	7.46353e+07	chr2	DOK1
YY1-JUN-MAX-MYC-ZNF263	< 0.0005	74610128	7.46106e+07	chr2	HTRA2
YY1-JUN-MAX-MYC-ZNF263	< 0.0005	74610128	7.46106e+07	chr2	AUP1
YY1-MAX-GATA1-GATA2	0.0914634	74611224	7.46115e+07	chr2	AUP1
NFYA-NFYB-YY1-JUN-MYC-GATA1-ZNF263-GATA2	0.00914634	7.45879e+07	7.45883e+07	chr2	PCGF1
YY1-MYC-ZNF263-NR2C2	< 0.0005	7.45635e+07	7.45638e+07	chr2	TTC31
YY1-MYC-ZNF263-NR2C2	< 0.0005	7.45635e+07	7.45638e+07	chr2	CCDC142
NFYB-YY1-JUN-MYC-ZNF263-NR2C2	0.55266	7.45532e+07	7.45534e+07	chr2	MRPL53
MYC-ZNF263	< 0.0005	7.45455e+07	7.4546e+07	chr2	GCS1
NFYA-NFYB-FOS-MYC	< 0.0005	74538826	7.45389e+07	chr2	WBP1
YY1-JUN-MAX-MYC-ZNF263-NR2C2	< 0.0005	74535496	7.45358e+07	chr2	INO80B
NFYA-NFYB-YY1-FOS-JUN-MAX-MYC-ZNF263-GATA2	< 0.0005	74279097	7.42799e+07	chr2	MTHFD2
YY1-MYC-ZNF263	< 0.0005	7.42285e+07	7.42288e+07	chr2	BOLA3
NFYA-NFYB-ZNF263	< 0.0005	7.40833e+07	74083437	chr2	TET3
NFYA-YY1-JUN-MAX-MYC-ZNF263	0.999001	7.40075e+07	7.40076e+07	chr2	DGUOK
NFYA-NFYB-YY1-FOS-MYC-ZNF263	< 0.0005	73909385	7.39097e+07	chr2	STAMBP
YY1-MAX-MYC	< 0.0005	7.38607e+07	7.38608e+07	chr2	DUSP11
NFYA-NFYB-YY1-FOS-JUN-MYC-ZNF263	< 0.0005	7.38179e+07	7.38181e+07	chr2	TPRKB
YY1-MYC-ZNF263	< 0.0005	7.34666e+07	73466899	chr2	ALMS1
NFYA-NFYB-YY1-FOS-JUN-MAX-MYC-ZNF263-GATA2	< 0.0005	7.33139e+07	7.33151e+07	chr2	CCT7
NFYA-NFYB-YY1-FOS-JUN-MAX-MYC-ZNF263-GATA2	< 0.0005	7.33139e+07	7.33151e+07	chr2	C2orf7
YY1-MAX-MYC-ZNF263-NR2C2	< 0.0005	73294873	73295011	chr2	SMYD5
NFYA-NFYB-YY1-FOS-JUN-GATA1-ZNF263-GATA2	0.0649351	73152026	7.31524e+07	chr2	SFXN5
YY1-JUN-ZNF263	0.00599401	72906298	72906694	chr2	EXOC6B
FOS-JUN	< 0.0005	71533432	71533464	chr2	DYSF
YY1-ZNF263-NFE2	0.258599	7.15343e+07	71534617	chr2	DYSF
NFYA-NFYB-FOS	< 0.0005	7.13078e+07	71307937	chr2	PAIP2B
NFYB-YY1-MAX-MYC	0.999001	7.12109e+07	71211292	chr2	MPHOSPH10
NFYB-YY1-MAX-MYC	0.999001	7.12109e+07	71211292	chr2	MCEE
YY1-JUN-MAX-MYC-ZNF263	< 0.0005	7.11491e+07	71149577	chr2	NAGK
NFYB-ZNF263	0.00699301	7.0981e+07	70981098	chr2	VAX2
YY1-MYC-ZNF263	< 0.0005	70382432	7.03827e+07	chr2	FAM136A
NFYA-NFYB-FOS-JUN-MYC-GATA1-ZNF263	0.0941704	7.03742e+07	70374387	chr2	SNRPG
ZNF263-GATA2	< 0.0005	7.03389e+07	7.03394e+07	chr2	PCYOX1
YY1-FOS	0.999001	70329146	70329524	chr2	TIA1
NFYA-NFYB-FOS-JUN-MYC-ZNF263	< 0.0005	7.02715e+07	7.02716e+07	chr2	C2orf42
YY1-MAX-ZNF263	0.906094	7.01672e+07	70167329	chr2	PCBP1
YY1-JUN-MYC-NR2C2	< 0.0005	70167907	7.01683e+07	chr2	PCBP1
ZNF263-NFE2	0.0357942	7.01689e+07	7.0169e+07	chr2	PCBP1
NFYA-NFYB-YY1-FOS-JUN-JUND-MAX-MYC-ZNF263	< 0.0005	69995104	69996108	chr2	MXD1
YY1-JUN-MAX-MYC-ZNF263	< 0.0005	6.99102e+07	6.99105e+07	chr2	GMCL1
ZNF263-GATA2	< 0.0005	69822493	6.98227e+07	chr2	ANXA4
YY1-JUN-MYC-ZNF263	< 0.0005	69724329	6.97248e+07	chr2	AC092431.7-2
FOS-JUN-GATA2	< 0.0005	69723261	69723413	chr2	AAK1
YY1-JUN-MYC-ZNF263	< 0.0005	69724329	6.97248e+07	chr2	AAK1
YY1-JUN-MYC-ZNF263	< 0.0005	69518005	6.95182e+07	chr2	NFU1
NFYA-NFYB-YY1-FOS-JUN-MAX-MYC-ZNF263	< 0.0005	69467905	69468032	chr2	GFPT1
JUN-ZNF263	< 0.0005	68548038	6.85481e+07	chr2	APLF
JUN-ZNF263	< 0.0005	68548038	6.85481e+07	chr2	FBXO48
JUN-MAX-MYC-ZNF263	< 0.0005	6.82379e+07	6.82385e+07	chr2	PNO1
JUN-MAX-MYC-ZNF263	< 0.0005	6.82379e+07	6.82385e+07	chr2	WDR92
JUN-MYC-ZNF263	< 0.0005	68143561	6.81436e+07	chr2	C1D
NFYA-NFYB-YY1-ZNF263	0.738262	6.7478e+07	67478272	chr2	ETAA1
NFYA-NFYB-YY1-JUN-MYC-GATA1-ZNF263	0.812432	6.55166e+07	6.55173e+07	chr2	AC007389.7-3
YY1-MYC-ZNF263	< 0.0005	6.55115e+07	65512283	chr2	SPRED2
YY1-JUN-MYC-ZNF263	< 0.0005	6.55132e+07	6.55134e+07	chr2	SPRED2
NFYA-NFYB-YY1-FOS-MYC	< 0.0005	6.53082e+07	6.53084e+07	chr2	ACTR2
NFYA-NFYB-YY1-FOS-MYC-ZNF263-GATA2	0.00213904	65136743	6.51376e+07	chr2	CEP68
NFYA-NFYB-YY1-FOS-JUN-MYC-ZNF263	< 0.0005	65069178	65070138	chr2	SLC1A4
JUN-MYC-ZNF263	< 0.0005	6.47345e+07	6.47348e+07	chr2	SERTAD2
JUN-ZNF263	< 0.0005	6.42248e+07	64225178	chr2	PELI1
MYC-ZNF263	< 0.0005	6.40998e+07	64100291	chr2	VPS54
NFYA-NFYB-FOS-JUN-MYC-ZNF263	< 0.0005	63921502	63921915	chr2	UGP2
NFYA-NFYB-FOS-MYC-GATA1-ZNF263-GATA2-NR2C2	< 0.0005	63669243	6.36698e+07	chr2	MDH1
NFYA-NFYB-FOS-MYC-GATA1-ZNF263-GATA2-NR2C2	< 0.0005	63669243	6.36698e+07	chr2	C2orf86
NFYA-NFYB-FOS-MYC-ZNF263	< 0.0005	63130939	63131829	chr2	OTX1
YY1-MAX-MYC-ZNF263	< 0.0005	6.25865e+07	62586645	chr2	TMEM17
GATA1-GATA2	< 0.0005	6.22961e+07	62296145	chr2	B3GNT1
YY1-ZNF263	< 0.0005	61986335	6.19864e+07	chr2	COMMD1
JUN-MAX-MYC-ZNF263	< 0.0005	61969140	61969298	chr2	CCT4
NFYA-NFYB-FOS-ZNF263	< 0.0005	61934698	61935273	chr2	FAM161A
NFYA-NFYB-YY1-FOS-MYC-ZNF263-GATA2	0.00213904	6.16189e+07	61619460	chr2	XPO1
YY1-JUN-MAX-MYC-ZNF263	< 0.0005	61257808	61258622	chr2	AHSA2
NFYA-NFYB-FOS-JUN-ZNF263	< 0.0005	6.11464e+07	6.11467e+07	chr2	KIAA1841
YY1-MYC-ZNF263-NR2C2	< 0.0005	61098210	61098416	chr2	PEX13
YY1-MYC-ZNF263-NR2C2	< 0.0005	61098210	61098416	chr2	PUS10
JUN-MYC-ZNF263	< 0.0005	6.0962e+07	60962141	chr2	REL
YY1-MYC-ZNF263	< 0.0005	60836941	6.08372e+07	chr2	PAPOLG
YY1-MAX-MYC-ZNF263	< 0.0005	5.83218e+07	58322112	chr2	FANCL
MAX-MYC-ZNF263	< 0.0005	58127572	5.81279e+07	chr2	VRK2
NFYA-NFYB-YY1-FOS-MAX-MYC	< 0.0005	55774389	55774507	chr2	PNPT1
NFYA-NFYB-YY1-FOS-JUN-MAX-MYC	< 0.0005	5.56981e+07	5.56985e+07	chr2	SMEK2
NFYA-NFYB-FOS-JUN-ZNF263	< 0.0005	5.56001e+07	5.56007e+07	chr2	CCDC104
YY1-JUN-MAX-MYC-ZNF263	< 0.0005	5.55004e+07	55500768	chr2	CCDC88A
MAX-MYC-GATA2	0.0569431	55312980	55313364	chr2	RPS27A
JUN-MYC-ZNF263-GATA2	0.290709	5.46389e+07	54639014	chr2	SPTBN1
YY1-JUN-JUND-ZNF263	0.0662252	54336062	54336767	chr2	TSPYL6
NFYB-YY1-JUN-MYC-ZNF263-NFE2	0.84575	5.41962e+07	5.41964e+07	chr2	ACYP2
MAX-MYC-ZNF263	< 0.0005	5.40514e+07	54051814	chr2	PSME4
YY1-MYC-ZNF263-GATA2	0.183816	5.38674e+07	5.38675e+07	chr2	C2orf30
MYC-ZNF263	< 0.0005	53848535	53848633	chr2	CHAC2
YY1-MYC-ZNF263-GATA2	0.183816	5.38674e+07	5.38675e+07	chr2	ASB3
NFYA-NFYB-YY1-FOS-JUN-MAX-MYC-ZNF263	< 0.0005	48394843	4.83965e+07	chr2	FOXN2
NFYA-NFYB-YY1-FOS-JUN-GATA2	0.288168	4.79871e+07	4.79874e+07	chr2	FBXO11
NFYB-MAX-MYC	0.999001	47863623	47863777	chr2	MSH6
NFYA-NFYB-FOS-MAX-MYC-ZNF263	< 0.0005	47483527	47483919	chr2	MSH2
JUN-MYC-ZNF263	< 0.0005	47449834	47450425	chr2	EPCAM
NFYA-NFYB-YY1-FOS-JUN-MAX-MYC-GATA1-ZNF263-GATA2	< 0.0005	4.7257e+07	47257495	chr2	CALM2
NFYB-YY1-JUN-MAX-MYC-ZNF263	0.989011	46996583	4.69968e+07	chr2	MCFD2
NFYA-NFYB-YY1-FOS-JUN-MAX-MYC-ZNF263-NFE2	< 0.0005	4.67793e+07	46779545	chr2	SOCS5
NFYA-MAX-MYC-ZNF263	0.999001	4.66974e+07	46697802	chr2	CRIPT
MYC-SIRT6	0.00811359	46696668	4.66968e+07	chr2	PIGF
NFYA-MAX-MYC-ZNF263	0.999001	4.66974e+07	46697802	chr2	PIGF
JUN-MAX-MYC-ZNF263	< 0.0005	4.66228e+07	4.66231e+07	chr2	RHOQ
JUN-MAX-MYC-ZNF263	< 0.0005	4.66228e+07	4.66231e+07	chr2	ATP6V1E2
NFYA-NFYB-JUN-ZNF263	0.945055	46377418	46378012	chr2	EPAS1
JUN-ZNF263	< 0.0005	45731752	4.57318e+07	chr2	PRKCE
JUN-MAX-MYC-SIRT6	0.00408998	4.56912e+07	45692054	chr2	SRBD1
YY1-JUN-MAX-MYC-ZNF263-GATA2	< 0.0005	44441762	44442560	chr2	C2orf34
NFYA-NFYB-YY1-FOS-JUN-MAX-MYC	< 0.0005	44248639	4.42496e+07	chr2	PPM1B
YY1-JUN-MAX-MYC-ZNF263	< 0.0005	44076300	44076779	chr2	LRPPRC
JUN-ZNF263	< 0.0005	4.38547e+07	4.38549e+07	chr2	DYNC2LI1
NFYA-NFYB-FOS-ZNF263	< 0.0005	4.37178e+07	43718228	chr2	PLEKHH2
NFYA-NFYB-YY1-FOS-JUN-JUND-MAX-MYC	< 0.0005	43676637	4.36769e+07	chr2	THADA
NFYA-NFYB-FOS-MAX-MYC-ZNF263	< 0.0005	43306826	4.33074e+07	chr2	AC010883.8
NFYA-NFYB-FOS-MAX-MYC-ZNF263	< 0.0005	43306826	4.33074e+07	chr2	ZFP36L2
FOS-JUN	< 0.0005	1.77919e+08	1.77919e+08	chr2	AC019080.6
YY1-MAX-MYC-ZNF263	< 0.0005	39859787	39859869	chr2	THUMPD2
YY1-MYC-ZNF263	< 0.0005	3.95179e+07	39518274	chr2	MAP4K3
NFYA-NFYB-FOS-ZNF263-NR2C2	0.00290698	3.89566e+07	38956692	chr2	MORN2
NFYA-NFYB-FOS-ZNF263-NR2C2	0.00290698	3.89566e+07	38956692	chr2	DHX57
YY1-JUN-MAX-MYC-ZNF263-GATA2	< 0.0005	3.88316e+07	3.8832e+07	chr2	SFRS7
NFYA-NFYB-YY1-FOS-JUN-MAX-MYC-ZNF263	< 0.0005	38683306	38684261	chr2	HNRPLL
YY1-JUN-MAX-MYC-GATA1-ZNF263-GATA2-SIRT6	< 0.0005	38457454	3.84585e+07	chr2	ATL2
YY1-MYC-ZNF263	< 0.0005	37312229	37312527	chr2	C2orf56
YY1-MYC-ZNF263	< 0.0005	37312229	37312527	chr2	CEBPZ
MYC-ZNF263	< 0.0005	37277459	3.72775e+07	chr2	AC007390.5
MYC-ZNF263	< 0.0005	37164930	3.7165e+07	chr2	CCDC75
MYC-ZNF263	< 0.0005	37164930	3.7165e+07	chr2	HEATR5B
JUN-MYC-ZNF263	< 0.0005	37047385	3.70475e+07	chr2	STRN
JUN-MAX-MYC-ZNF263-GATA2	< 0.0005	33677705	33678042	chr2	FAM98A
YY1-MAX-MYC-ZNF263	< 0.0005	3.27067e+07	32706872	chr2	TTC27
YY1-JUN-MAX-MYC-ZNF263	< 0.0005	32435493	3.2436e+07	chr2	BIRC6
NFYA-NFYB-FOS-MYC	< 0.0005	3.23564e+07	32356640	chr2	YIPF4
NFYA-NFYB-FOS-MYC-GATA1-GATA2	< 0.0005	32244308	32244497	chr2	SLC30A6
JUN-MAX-MYC-ZNF263	< 0.0005	3.21421e+07	3.21423e+07	chr2	SPAST
MYC-ZNF263	< 0.0005	3.21184e+07	32118388	chr2	DPY30
JUN-MAX-MYC	< 0.0005	3.20897e+07	32089732	chr2	MEMO1
NFYA-NFYB-YY1-FOS-MAX-MYC-ZNF263	< 0.0005	3.05236e+07	30524009	chr2	LCLAT1
JUN-ZNF263	< 0.0005	3.03076e+07	30307787	chr2	LBH
NFYB-YY1	0.761239	191110927	1.91111e+08	chr2	AC108047.4
NFYA-NFYB-FOS-JUN-MAX-MYC-SIRT6	< 0.0005	30222938	3.02231e+07	chr2	YPEL5
NFYA-NFYB-FOS-MAX	< 0.0005	3.02243e+07	3.02244e+07	chr2	YPEL5
NFYB-YY1-FOS-JUN-MAX-MYC-ZNF263	0.999001	2.89467e+07	28946948	chr2	WDR43
NFYB-YY1-FOS-JUN-MAX-MYC-ZNF263	0.999001	2.89467e+07	28946948	chr2	TRMT61B
YY1-JUN-MYC-ZNF263	< 0.0005	2.88277e+07	2.88287e+07	chr2	PPP1CB
FOS-JUN-JUND-MAX-MYC-ZNF263	0.521265	2.8469e+07	2.84692e+07	chr2	FOSL2
YY1-JUN-JUND-MAX-MYC-NR2C2	< 0.0005	2.79667e+07	27967673	chr2	BRE
YY1-JUN-JUND-MAX-MYC-NR2C2	< 0.0005	2.79667e+07	27967673	chr2	RBKS
NFYB-YY1-ZNF263-GATA2	0.504886	27739809	2.77403e+07	chr2	SLC4A1AP
NFYB-YY1-ZNF263-GATA2	0.504886	27739809	2.77403e+07	chr2	SUPT7L
YY1-JUN-MYC	< 0.0005	27705340	27705468	chr2	GPN1
YY1-JUN-MYC	< 0.0005	27705340	27705468	chr2	CCDC121
NFYA-NFYB-FOS-JUN-MAX-MYC-ZNF263-NFE2	< 0.0005	27659041	2.76596e+07	chr2	ZNF512
FOS-JUN-MAX-MYC-ZNF263	0.999001	2.7566e+07	27566262	chr2	IFT172
FOS-ZNF263-GATA2	0.425907	27517400	27517841	chr2	KRTCAP3
NFYA-NFYB-YY1-FOS-ZNF263	< 0.0005	2.75047e+07	2.75051e+07	chr2	NRBP1
MAX-MYC-ZNF263	< 0.0005	2.74858e+07	2.74863e+07	chr2	PPM1G
NFYA-NFYB-YY1-FOS-MYC-ZNF263-NR2C2	0.128205	27457034	27457611	chr2	ZNF513
YY1-JUN-MAX-MYC-GATA1-ZNF263	0.0332997	2.74468e+07	2.7447e+07	chr2	SNX17
MAX-MYC	< 0.0005	2.74477e+07	2.74478e+07	chr2	SNX17
YY1-JUN-MAX-MYC-GATA1-ZNF263	0.0332997	2.74468e+07	2.7447e+07	chr2	EIF2B4
YY1-FOS-JUN-MAX-MYC-ZNF263	0.965035	27432943	2.74333e+07	chr2	GTF3C2
MAX-MYC-ZNF263	< 0.0005	2.73994e+07	27399486	chr2	MPV17
YY1-MAX-MYC	< 0.0005	2.72938e+07	2.72941e+07	chr2	CAD
YY1-JUN-MAX-MYC-ZNF263	< 0.0005	2.7288e+07	2.72888e+07	chr2	C2orf28
YY1-JUN-MAX-MYC-ZNF263	< 0.0005	2.7288e+07	2.72888e+07	chr2	SLC5A6
YY1-JUN-MYC-ZNF263	< 0.0005	2.72107e+07	2.72112e+07	chr2	PREB
YY1-ZNF263	< 0.0005	2.71999e+07	2.72005e+07	chr2	ABHD1
YY1-JUN-MAX-MYC-ZNF263	< 0.0005	27162876	2.71632e+07	chr2	KHK
NFYA-NFYB-YY1-FOS-MAX-GATA1-ZNF263-GATA2	0.015873	2.71269e+07	27127893	chr2	AGBL5
YY1-MYC-ZNF263	< 0.0005	27109312	2.71095e+07	chr2	TMEM214
NFYA-NFYB-FOS-MAX-MYC-ZNF263	< 0.0005	2.68622e+07	26862461	chr2	CENPA
MAX-ZNF263	< 0.0005	2.68407e+07	2.68411e+07	chr2	C2orf18
NFYA-NFYB-FOS-JUN-MYC-ZNF263-NR2C2	< 0.0005	26422200	2.64223e+07	chr2	AC010896.3
YY1-FOS-JUN-GATA1-ZNF263-GATA2	< 0.0005	229753794	229753812	chr2	AC006368.2
YY1-MYC-GATA1-ZNF263-GATA2	< 0.0005	2.63205e+07	26321729	chr2	HADHB
YY1-MYC-GATA1-ZNF263-GATA2	< 0.0005	2.63205e+07	26321729	chr2	HADHA
NFYB-YY1-JUN-MAX-MYC-ZNF263	0.989011	26109819	26110783	chr2	RAB10
YY1-JUN-MAX-MYC-ZNF263	< 0.0005	25954311	2.59552e+07	chr2	ASXL2
YY1-JUN-MAX-MYC-ZNF263	< 0.0005	233123391	2.33124e+08	chr2	TIGD1
NFYA-NFYB	< 0.0005	234317435	2.34317e+08	chr2	DNAJB3
NFYA-NFYB-FOS	< 0.0005	234821724	234821778	chr2	AC112697.4
NFYA-NFYB-YY1-FOS-JUN-JUND-MAX-MYC-ZNF263	< 0.0005	25048228	25048501	chr2	DNAJC27
YY1-JUN-MAX-MYC-ZNF263-SIRT6	< 0.0005	24869546	24869717	chr2	CENPO
YY1-JUN-MAX-MYC-ZNF263-SIRT6	< 0.0005	24869546	24869717	chr2	C2orf79
YY1-ZNF263	< 0.0005	24436826	2.44369e+07	chr2	ITSN2
NFYA-NFYB-FOS-MYC-ZNF263	< 0.0005	24199622	24200000	chr2	AC008073.8
NFYA-NFYB-FOS-MYC-ZNF263	< 0.0005	24199622	24200000	chr2	C2orf84
NFYA-NFYB-FOS-MYC-ZNF263	< 0.0005	24199622	24200000	chr2	PFN4
YY1-MYC-ZNF263	< 0.0005	2.41603e+07	24161043	chr2	TP53I3
YY1-JUN-MYC-ZNF263	< 0.0005	2.41526e+07	24152777	chr2	AC008073.5
NFYA-NFYB-FOS-MYC	< 0.0005	2.41238e+07	24124011	chr2	C2orf44
YY1-MYC-GATA1-ZNF263	0.529	24086274	24086579	chr2	AC104665.2
YY1-ZNF263	< 0.0005	2.40168e+07	24016932	chr2	UBXN2A
YY1-JUN-MYC-ZNF263	< 0.0005	2.40033e+07	24003617	chr2	ATAD2B
NFYB-JUN-JUND-MAX-MYC-ZNF263-GATA2-SIRT6	< 0.0005	2.08861e+07	2.08864e+07	chr2	C2orf43
JUN-ZNF263	< 0.0005	20714429	2.07144e+07	chr2	HS1BP3
NFYA-NFYB-FOS-JUN	< 0.0005	20510209	2.05103e+07	chr2	RHOB
YY1-JUN-MAX-MYC-ZNF263	< 0.0005	20413691	2.04146e+07	chr2	PUM2
NFYA-NFYB-FOS-JUN-MYC	< 0.0005	20114922	2.01151e+07	chr2	LAPTM4A
MAX-MYC-ZNF263	< 0.0005	20053114	2.00532e+07	chr2	WDR35
YY1-MYC-ZNF263	< 0.0005	1.9965e+07	19965308	chr2	TTC32
NFYB-ZNF263	0.00699301	17923288	17923554	chr2	KCNS3
NFYB-JUN-MYC-ZNF263-GATA2	0.998002	17798043	17798867	chr2	GEN1
NFYB-JUN-MYC-ZNF263-GATA2	0.998002	17798043	17798867	chr2	SMC6
YY1-MAX-MYC-ZNF263-GATA2	0.110889	1.56493e+07	15649538	chr2	DDX1
NFYA-NFYB-FOS	< 0.0005	1.46902e+07	14690336	chr2	FAM84A
NFYA-NFYB-YY1-FOS-MYC-ZNF263	< 0.0005	1.27743e+07	1.27749e+07	chr2	TRIB2
YY1-JUN-MAX-MYC-ZNF263	< 0.0005	11523302	1.15237e+07	chr2	E2F6
YY1-JUN-ZNF263	0.00599401	11190347	1.11908e+07	chr2	C2orf50
YY1-JUN-ZNF263	0.00599401	11190347	1.11908e+07	chr2	AC062028.6
NFYA-NFYB-FOS-MYC	< 0.0005	1.08705e+07	10870524	chr2	PDIA6
JUN-MAX-MYC-ZNF263	< 0.0005	10505604	10506500	chr2	ODC1
JUN-MYC	< 0.0005	1.03602e+07	1.03603e+07	chr2	HPCAL1
NFYA-NFYB-FOS-JUN-MYC	< 0.0005	10179514	1.01802e+07	chr2	RRM2
NFYA-NFYB-FOS-JUN-JUND-MAX-MYC-ZNF263-SIRT6	< 0.0005	10100843	10102154	chr2	KLF11
NFYA-NFYB-FOS	< 0.0005	1.00636e+07	1.00637e+07	chr2	AC010969.11
NFYA-NFYB-FOS	< 0.0005	1.00092e+07	1.00092e+07	chr2	GRHL1
NFYA-NFYB-JUN-MYC-ZNF263	0.999001	9900880	9.90115e+06	chr2	TAF1B
NFYA-NFYB-YY1-FOS-JUN-MAX-MYC-ZNF263	< 0.0005	9.6884e+06	9688862	chr2	YWHAQ
JUN-MYC-ZNF263	< 0.0005	9.61311e+06	9613597	chr2	ADAM17
JUN-MYC-ZNF263	< 0.0005	9480700	9481095	chr2	CPSF3
JUN-MYC-ZNF263	< 0.0005	9480700	9481095	chr2	ITGB1BP1
MYC-ZNF263	< 0.0005	9263822	9263979	chr2	ASAP2
NFYA-NFYB-FOS-MAX-ZNF263	< 0.0005	9.06159e+06	9.06193e+06	chr2	MBOAT2
YY1-MAX-MYC	< 0.0005	8.89516e+06	8895194	chr2	KIDINS220
JUN-MYC-GATA2-SIRT6	0.00590551	8735298	8735658	chr2	ID2
JUN-MAX-MYC-ZNF263	< 0.0005	8736447	8736884	chr2	ID2
MYC-GATA1-ZNF263-GATA2	< 0.0005	6.92333e+06	6.92375e+06	chr2	CMPK2
FOS-MAX-MYC-NFE2	0.0288018	3.63087e+06	3.63094e+06	chr2	COLEC11
MYC-ZNF263	< 0.0005	3.60062e+06	3.60108e+06	chr2	RPS7
JUN-MAX-MYC-ZNF263	< 0.0005	3583906	3584079	chr2	RNASEH1
MYC-ZNF263	< 0.0005	3.36254e+06	3362690	chr2	TTC15
NFYA-NFYB-YY1-FOS-JUN-MAX-MYC-ZNF263-NR2C2	< 0.0005	3360237	3360846	chr2	TSSC1
MYC-ZNF263	< 0.0005	665644	666144	chr2	TMEM18
YY1-JUN-MYC	< 0.0005	254856	255056	chr2	ACP1
YY1-JUN-MYC	< 0.0005	254856	255056	chr2	SH3YL1
NFYA-NFYB	< 0.0005	5.35674e+07	5.35674e+07	chr2	AC069157.1
FOS-JUN	< 0.0005	23977489	23977493	chr2	AC066692.3
MYC-GATA1-GATA2	< 0.0005	4.25454e+07	4.25454e+07	chr2	AC025750.6
YY1-FOS-JUN-GATA1-ZNF263-GATA2	< 0.0005	1.32732e+08	1.32732e+08	chr2	hsa-mir-663b
FOS-JUN	< 0.0005	1.58421e+08	158420670	chr2	AC013731.10-2
NFYA-NFYB-FOS-JUN-MAX-MYC-ZNF263-GATA2-NFE2-SIRT6	< 0.0005	1.22004e+08	122005266	chr2	U4atac
NFYB-ZNF263	0.00699301	2.32465e+08	2.32465e+08	chr2	hsa-mir-1471
YY1-FOS-JUN-JUND-GATA1-ZNF263	0.025641	132755032	132755404	chr2	AC097532.3-1
FOS-JUN	< 0.0005	180816109	1.80816e+08	chr3	AC090425.15-1
JUN-ZNF263	< 0.0005	185442456	1.85443e+08	chr3	hsa-mir-1224
YY1-MYC	< 0.0005	96139648	96139667	chr3	WDR82P1
FOS-JUN	< 0.0005	9.50457e+07	95045756	chr3	AC144562.5
NFYA-NFYB	< 0.0005	12856303	12856320	chr3	SNORA7
YY1-JUN-MAX-MYC-ZNF263-SIRT6	< 0.0005	1.28576e+07	1.28584e+07	chr3	SNORA7
JUN-MYC-ZNF263	< 0.0005	45241681	45241834	chr3	TMEM158
MYC-ZNF263	< 0.0005	45242881	4.52433e+07	chr3	TMEM158
YY1-MYC-ZNF263-NR2C2	< 0.0005	37259885	3.72602e+07	chr3	AC097359.2-2
YY1-MAX-MYC-ZNF263	< 0.0005	1.01586e+07	1.01587e+07	chr3	AC034193.5-2
JUN-MYC-ZNF263	< 0.0005	129277244	1.29277e+08	chr3	U2
FOS-SIRT6	0.0333863	1.38101e+08	1.38101e+08	chr3	AC011597.27
NFYB-YY1-JUN-MAX-MYC	0.999001	49033919	4.90346e+07	chr3	hsa-mir-191
YY1-MYC-ZNF263-GATA2	0.183816	187984272	1.87985e+08	chr3	EIF4A2
YY1-MAX-MYC-ZNF263	< 0.0005	188007033	1.88007e+08	chr3	RFC4
JUN-MAX-MYC-ZNF263	< 0.0005	1.58375e+08	1.58376e+08	chr3	AC104411.5-1
JUN-MYC-GATA1-GATA2-SIRT6	0.0192308	7.22183e+07	72218467	chr3	AC105265.4
FOS-JUN-MYC-ZNF263-NFE2	0.364851	199291338	1.99292e+08	chr3	AC073135.3-3
FOS-JUN-MYC-ZNF263-NFE2	0.364851	199291338	1.99292e+08	chr3	AC073135.3-2
NFYA-NFYB-YY1-FOS-JUN-MAX-MYC-ZNF263-NFE2-SIRT6	< 0.0005	199170993	1.99172e+08	chr3	LMLN
YY1-MAX-MYC	< 0.0005	1.99161e+08	1.99162e+08	chr3	RPL35A
NFYA-NFYB-YY1-FOS-JUN-MAX-MYC-ZNF263-NFE2-SIRT6	< 0.0005	199170993	1.99172e+08	chr3	IQCG
YY1-ZNF263	< 0.0005	1.99003e+08	199002828	chr3	LRCH3
YY1-MAX-MYC-ZNF263	< 0.0005	198960975	1.98961e+08	chr3	FYTTD1
YY1-ZNF263	< 0.0005	198961905	198961978	chr3	FYTTD1
NFYA-NFYB-FOS-JUN-ZNF263	< 0.0005	1.98948e+08	198948658	chr3	KIAA0226
NFYA-NFYB-YY1-FOS-MAX-MYC-ZNF263	< 0.0005	1.98509e+08	1.9851e+08	chr3	DLG1
YY1-MAX-MYC-ZNF263	< 0.0005	1.98181e+08	198181211	chr3	PIGZ
NFYA-NFYB-YY1-FOS-JUN-MAX-MYC-ZNF263	< 0.0005	198153644	198154022	chr3	NCBP2
NFYB-YY1-JUN-MYC-ZNF263-GATA2	0.998	198078705	1.98079e+08	chr3	SENP5
YY1-JUN-MYC	< 0.0005	1.97951e+08	1.97951e+08	chr3	PAK2
MAX-MYC-ZNF263	< 0.0005	1.97851e+08	1.97851e+08	chr3	LRRC33
NFYA-NFYB-YY1-FOS-JUN-MAX-MYC-ZNF263	< 0.0005	1.9778e+08	1.9778e+08	chr3	WDR53
NFYA-NFYB-YY1-FOS-JUN-MAX-MYC-ZNF263	< 0.0005	1.9778e+08	1.9778e+08	chr3	FBXO45
NFYB-JUN-ZNF263	0.999001	197714833	197715043	chr3	RNF168
YY1-JUN-ZNF263	0.00599401	197643540	197643761	chr3	UBXN7
YY1-JUN-MYC-ZNF263	< 0.0005	1.97529e+08	197529549	chr3	TCTEX1D2
YY1-FOS-JUN-MAX-MYC-ZNF263	0.965035	1.97549e+08	1.9755e+08	chr3	TM4SF19
NFYA-NFYB-YY1-JUN-MYC-ZNF263-NFE2	0.330508	197498690	197499237	chr3	PCYT1A
YY1-JUN-MAX-MYC-ZNF263	< 0.0005	197293032	197293499	chr3	TFRC
YY1-JUND	0.445312	1.96751e+08	196751716	chr3	PPP1R2
NFYA-NFYB-FOS-JUN-MAX-MYC-ZNF263	< 0.0005	196644811	196645440	chr3	ACAP2
NFYA-NFYB-YY1-JUN-MAX-MYC-ZNF263-SIRT6	0.0123457	196472720	196473889	chr3	C3orf21
NFYB-ZNF263	0.00699301	195887774	195888128	chr3	FAM43A
YY1-MYC-ZNF263	< 0.0005	1.95874e+08	1.95875e+08	chr3	LSG1
JUN-MYC-ZNF263	< 0.0005	1.95835e+08	195835631	chr3	TMEM44
MYC-ZNF263-SIRT6	0.865135	195513400	1.95514e+08	chr3	AC117469.3
FOS-JUN-MYC-GATA1-ZNF263-GATA2-SIRT6	< 0.0005	195203835	195204061	chr3	AC024559.15
NFYA-NFYB-FOS-JUN-MAX-MYC-SIRT6	< 0.0005	1.95337e+08	195336584	chr3	HES1
YY1-JUN-MAX-MYC-ZNF263-GATA2	< 0.0005	1.94794e+08	194794040	chr3	OPA1
FOS-JUN-MYC-ZNF263	0.999001	1.92529e+08	192530047	chr3	CCDC50
FOS-JUN-MYC-ZNF263	0.999001	1.92529e+08	192530047	chr3	UTS2D
FOS-JUN-JUND-MAX-MYC	0.678733	188945929	1.88946e+08	chr3	BCL6
MYC-ZNF263	< 0.0005	1.8834e+08	1.8834e+08	chr3	RPL39L
MAX-MYC	< 0.0005	188131563	188131638	chr3	ST6GAL1
NFYA-NFYB-FOS-JUN-MYC	< 0.0005	187770974	187771196	chr3	DNAJB11
JUN-MYC-ZNF263	< 0.0005	1.87768e+08	1.87768e+08	chr3	TBCCD1
NFYA-NFYB-FOS-JUN-ZNF263	< 0.0005	187309525	1.8731e+08	chr3	ETV5
YY1-JUN-MAX-MYC	< 0.0005	187138065	1.87138e+08	chr3	TRA2B
MAX-ZNF263	< 0.0005	187026357	1.87027e+08	chr3	IGF2BP2
NFYA-NFYB-FOS-JUN-JUND-MAX-MYC-ZNF263-GATA2	0.044586	186786494	186786938	chr3	SENP2
JUN-MYC-ZNF263	< 0.0005	1.86699e+08	1.867e+08	chr3	TMEM41A
NFYA-NFYB-FOS	< 0.0005	1.86564e+08	186563707	chr3	MAP3K13
YY1-ZNF263	< 0.0005	186454487	186454626	chr3	EHHADH
YY1-JUN-MAX-MYC-ZNF263-NFE2	< 0.0005	1.86013e+08	186012742	chr3	VPS8
YY1-ZNF263	< 0.0005	185912191	185912292	chr3	MAGEF1
NFYA-NFYB	< 0.0005	1.85762e+08	1.85762e+08	chr3	EPHB3
NFYA-NFYB	< 0.0005	185578706	185578760	chr3	THPO
JUN-MAX-MYC-ZNF263	< 0.0005	185563475	1.85564e+08	chr3	POLR2H
YY1-FOS-MAX-MYC-NFE2	0.581725	185514976	185515194	chr3	EIF4G1
YY1-MYC-ZNF263	< 0.0005	1.855e+08	1.855e+08	chr3	PSMD2
JUN-MAX	0.861139	1.85462e+08	185462283	chr3	CAMK2N2
YY1-ZNF263	< 0.0005	1.85449e+08	185449401	chr3	ECE2
NFYB-JUN-MAX-MYC-ZNF263-NFE2	0.200627	185449981	1.8545e+08	chr3	ECE2
YY1-ZNF263	< 0.0005	1.85449e+08	185449401	chr3	ALG3
NFYB-JUN-MAX-MYC-ZNF263-NFE2	0.200627	185449981	1.8545e+08	chr3	ALG3
YY1-JUN-MAX-MYC-GATA1-ZNF263-GATA2-NFE2	< 0.0005	1.85386e+08	185386588	chr3	ABCF3
NFYA-YY1-JUN	0.999001	1.85375e+08	1.85375e+08	chr3	AP2M1
JUN-MYC	< 0.0005	185355625	1.85356e+08	chr3	DVL3
MAX-MYC	< 0.0005	185334595	185334699	chr3	EIF2B5
YY1-JUN-MYC-ZNF263	< 0.0005	185335765	1.85336e+08	chr3	EIF2B5
JUN-MYC-GATA1-ZNF263-GATA2	< 0.0005	1.85218e+08	185218815	chr3	ABCC5
YY1-JUN-MAX-MYC-ZNF263-NR2C2	< 0.0005	185085330	1.85085e+08	chr3	PARL
MYC-ZNF263	< 0.0005	184898470	184898694	chr3	YEATS2
NFYA-NFYB-FOS-MAX-MYC	< 0.0005	1.84836e+08	184836060	chr3	KLHL24
NFYA-NFYB-FOS-JUN-MAX-MYC-ZNF263	< 0.0005	1.84837e+08	1.84837e+08	chr3	KLHL24
MYC-ZNF263	< 0.0005	184629231	184629308	chr3	MCF2L2
NFYA-NFYB-YY1-FOS-MAX-MYC-ZNF263	< 0.0005	184299813	184300144	chr3	MCCC1
MYC-ZNF263	< 0.0005	1.83994e+08	183994505	chr3	ATP11B
NFYA-NFYB-FOS-MYC-GATA1-ZNF263	0.0257559	1.8219e+08	1.8219e+08	chr3	DNAJC19
MYC-NR2C2	< 0.0005	181802549	181802568	chr3	TTC14
NFYA-NFYB-YY1-FOS-JUN-MYC-GATA2	0.0264064	180805108	1.80806e+08	chr3	NDUFB5
NFYA-NFYB-YY1-FOS-JUN-MYC-GATA2	0.0264064	180805108	1.80806e+08	chr3	MRPL47
NFYA-NFYB-YY1-FOS-MYC-ZNF263	< 0.0005	1.80763e+08	180763707	chr3	ACTL6A
MAX-MYC-ZNF263	< 0.0005	180651846	180652084	chr3	GNB4
NFYA-NFYB-YY1-FOS-MYC	< 0.0005	1.80548e+08	1.80548e+08	chr3	MFN1
YY1-JUN-MAX-MYC-ZNF263	< 0.0005	1.80523e+08	180523703	chr3	ZNF639
NFYA-FOS-JUN-MYC-GATA2-SIRT6-NR2C2	< 0.0005	180347783	180348572	chr3	PIK3CA
MYC-ZNF263	< 0.0005	1.80272e+08	1.80272e+08	chr3	ZMAT3
FOS-JUN-MAX-MYC	0.998002	178398138	178398659	chr3	TBL1XR1
NFYA-NFYB-YY1-FOS-MYC-ZNF263	< 0.0005	1.73951e+08	173951458	chr3	ECT2
NFYA-NFYB-FOS-MYC-ZNF263	< 0.0005	1.73911e+08	1.73912e+08	chr3	AADACL1
YY1-JUN-MYC-ZNF263	< 0.0005	1.7324e+08	173240459	chr3	FNDC3B
FOS-JUN-MYC-ZNF263-SIRT6	0.360941	173009780	173010639	chr3	AC078953.20-2
FOS-JUN-MYC-ZNF263-SIRT6	0.360941	173009780	173010639	chr3	PLD1
JUN-MYC-ZNF263-GATA2	0.290709	172660960	172661265	chr3	TNIK
NFYA-NFYB-FOS-MAX-MYC-ZNF263-NFE2-SIRT6	< 0.0005	172109199	172109515	chr3	EIF5A2
JUN-MYC-ZNF263	< 0.0005	1.71423e+08	171422752	chr3	PRKCI
YY1-MAX-ZNF263	0.906094	1.71382e+08	171382281	chr3	PHC3
YY1-JUN-MYC-GATA2	0.743257	171166916	171167391	chr3	SEC62
YY1-JUN-MAX-MYC-ZNF263-GATA2-SIRT6	0.0681818	170972652	170973938	chr3	MYNN
MYC-GATA1	0.835165	1.70347e+08	170347034	chr3	EVI1
NFYA-NFYB-FOS-MAX-MYC	< 0.0005	1.69297e+08	169296744	chr3	GOLIM4
NFYA-NFYB-FOS-JUN-MYC-ZNF263	< 0.0005	1.68935e+08	1.68936e+08	chr3	SERPINI1
NFYA-NFYB-FOS-JUN-MYC-ZNF263	< 0.0005	1.68935e+08	1.68936e+08	chr3	PDCD10
JUN-MYC	< 0.0005	162421706	1.62422e+08	chr3	NMD3
FOS-MYC-ZNF263	0.999001	161955799	1.61956e+08	chr3	PPM1L
NFYA-NFYB-YY1-FOS-JUN-MAX-MYC-ZNF263	< 0.0005	1.61766e+08	161766723	chr3	KPNA4
NFYA-NFYB-YY1-FOS-JUN-MAX-MYC-ZNF263	< 0.0005	161650203	161650586	chr3	TRIM59
YY1-JUN-MYC-ZNF263-GATA2	0.460539	1.616e+08	161600559	chr3	SMC4
YY1-JUN-MYC-ZNF263-GATA2	0.460539	1.616e+08	161600559	chr3	IFT80
FOS-JUN-MAX-MYC-ZNF263-NFE2	< 0.0005	1.60002e+08	1.60003e+08	chr3	MFSD1
MYC-ZNF263-NR2C2	< 0.0005	1.59845e+08	1.59845e+08	chr3	GFM1
NFYA-NFYB-FOS-JUN-JUND-MAX-MYC	< 0.0005	159771606	1.59772e+08	chr3	MLF1
JUN-MYC-ZNF263-GATA2-NR2C2	0.0181488	1.59311e+08	159310839	chr3	RSRC1
YY1-FOS-JUN-JUND-MAX-MYC-ZNF263	< 0.0005	158360283	158361026	chr3	CCNL1
JUN-MAX-MYC-ZNF263	< 0.0005	158026671	158026921	chr3	AC092993.3
JUN-MAX-MYC-ZNF263	< 0.0005	158026671	158026921	chr3	LEKR1
JUN-MAX-MYC-ZNF263	< 0.0005	1.57875e+08	1.57875e+08	chr3	TIPARP
MAX-MYC-SIRT6	0.0010352	1.57755e+08	1.57755e+08	chr3	SSR3
NFYA-NFYB-YY1-FOS-JUN-MAX-MYC	< 0.0005	157755588	157755831	chr3	SSR3
JUN-MYC-ZNF263	< 0.0005	1.57071e+08	157071547	chr3	GMPS
NFYA-NFYB-FOS-JUN-MAX-MYC-ZNF263-NFE2	< 0.0005	157054829	1.57055e+08	chr3	SLC33A1
YY1-JUN-MAX-MYC	< 0.0005	157006565	1.57007e+08	chr3	C3orf33
YY1-JUN-MAX-MYC-SIRT6	0.0173913	1.55524e+08	1.55525e+08	chr3	DHX36
NFYA-NFYB-FOS	< 0.0005	1.54362e+08	1.54362e+08	chr3	RAP2B
JUN-MAX-MYC	< 0.0005	154362636	1.54363e+08	chr3	RAP2B
NFYB-YY1-MAX-MYC-ZNF263	0.979021	1.54035e+08	1.54036e+08	chr3	P2RY1
YY1-MAX-MYC-ZNF263-GATA2	0.110889	1.53469e+08	1.5347e+08	chr3	MBNL1
JUN-MAX-MYC-ZNF263	< 0.0005	1.51964e+08	151964112	chr3	SIAH2
YY1-FOS-JUN-MYC-ZNF263	0.999001	1.51804e+08	1.51804e+08	chr3	AC069236.27
NFYA-YY1-FOS-JUN-MAX-MYC-ZNF263	0.999001	1.51747e+08	1.51747e+08	chr3	EIF2A
NFYA-YY1-FOS-JUN-MAX-MYC-ZNF263	0.999001	1.51747e+08	1.51747e+08	chr3	SERP1
YY1-JUN-MYC	< 0.0005	1.51609e+08	151609368	chr3	TSC22D2
NFYA-NFYB-FOS-ZNF263	< 0.0005	151013652	151013978	chr3	RNF13
JUN-MYC-ZNF263	< 0.0005	150952956	150953039	chr3	COMMD2
JUN-MAX-ZNF263	0.999001	1.5033e+08	150330188	chr3	HPS3
NFYA-NFYB-YY1-FOS-MAX-MYC-GATA1-ZNF263-GATA2	< 0.0005	150286407	150287107	chr3	HLTF
MAX-MYC-ZNF263	< 0.0005	150191985	1.50192e+08	chr3	GYG1
FOS-JUN-MYC-GATA2-SIRT6	< 0.0005	147697305	147697394	chr3	PLSCR2
JUN-MAX-MYC-ZNF263	< 0.0005	145173541	145173673	chr3	C3orf58
NFYA-NFYB-MYC-ZNF263	0.999001	144320894	144321216	chr3	CHST2
YY1-FOS-JUN-MAX-MYC-NFE2-SIRT6-NR2C2	< 0.0005	1.44203e+08	1.44204e+08	chr3	AC018450.26-2
YY1-JUN-MYC-ZNF263	< 0.0005	1.43926e+08	1.43926e+08	chr3	TRPC1
JUN-MAX-MYC-ZNF263	< 0.0005	1.4378e+08	143780456	chr3	ATR
JUN-MYC-ZNF263	< 0.0005	143649404	1.4365e+08	chr3	XRN1
JUN-MYC-ZNF263	< 0.0005	1.43427e+08	1.43427e+08	chr3	GK5
NFYA-NFYB-MYC-ZNF263	0.999001	1.43078e+08	1.43078e+08	chr3	ATP1B3
NFYA-NFYB-YY1-FOS-JUN-JUND-MYC-ZNF263	< 0.0005	142939703	142939960	chr3	RNF7
FOS-MYC-ZNF263	0.999001	1.42689e+08	142689420	chr3	RASA2
YY1-MYC-ZNF263	< 0.0005	1.42433e+08	1.42433e+08	chr3	ACPL2
NFYA-NFYB-YY1-FOS-JUN-MAX-MYC-ZNF263-SIRT6	< 0.0005	1.42143e+08	1.42144e+08	chr3	SLC25A36
JUN-MAX-MYC-GATA2	0.744256	140878706	140879239	chr3	NMNAT3
NFYB-JUN-MYC	0.999001	140591231	1.40591e+08	chr3	COPB2
YY1-MYC	< 0.0005	140545739	1.40546e+08	chr3	MRPS22
NFYB-YY1-MYC-ZNF263	0.999001	1.40148e+08	140148738	chr3	C3orf72
NFYB-YY1-MYC-ZNF263	0.999001	1.40148e+08	140148738	chr3	FOXL2
NFYA-NFYB-FOS-ZNF263	< 0.0005	139795895	1.39796e+08	chr3	CEP70
YY1-MYC-GATA2	0.987	1.39389e+08	1.3939e+08	chr3	ARMC8
JUN-MYC	< 0.0005	138159430	138159451	chr3	IL20RB
NFYA-NFYB-YY1-FOS-MAX-MYC-ZNF263	< 0.0005	138063592	1.38064e+08	chr3	NCK1
NFYB-YY1-FOS-JUN-MAX-MYC-GATA1	0.61375	1.37954e+08	137954308	chr3	STAG1
NFYA-NFYB-YY1-MAX-MYC-ZNF263-GATA2	0.224895	1.37452e+08	1.37453e+08	chr3	PCCB
YY1-JUN-MAX-MYC-ZNF263	< 0.0005	1.37398e+08	1.37398e+08	chr3	MSL2
JUN-MAX-MYC-ZNF263	< 0.0005	1.35687e+08	135687646	chr3	CEP63
JUN-MAX-MYC-ZNF263	< 0.0005	1.35687e+08	135687646	chr3	ANAPC13
YY1-JUN-MAX-MYC	< 0.0005	1.35007e+08	1.35008e+08	chr3	SRPRB
JUN-MYC	< 0.0005	134863368	1.34864e+08	chr3	TOPBP1
NFYA-NFYB-FOS-MAX-MYC	< 0.0005	1.34775e+08	134775358	chr3	CDV3
NFYA-NFYB-FOS-MAX	< 0.0005	1.3424e+08	1.3424e+08	chr3	TMEM108
YY1-MYC-ZNF263	< 0.0005	133861650	133862044	chr3	UBA5
YY1-MYC-ZNF263	< 0.0005	133861650	133862044	chr3	ACAD11
YY1-FOS-ZNF263	0.996004	133618987	1.33619e+08	chr3	DNAJC13
YY1-JUN-MAX-MYC	< 0.0005	132704435	1.32705e+08	chr3	MRPL3
NFYA-NFYB-FOS-MYC-ZNF263	< 0.0005	1.32563e+08	132563636	chr3	AC010210.24
NFYA-NFYB-YY1-FOS-MYC	< 0.0005	132583230	132583479	chr3	NUDT16
YY1-MYC-ZNF263	< 0.0005	132228196	132228289	chr3	ASTE1
YY1-MYC-ZNF263	< 0.0005	132095159	1.32095e+08	chr3	ATP2C1
YY1-MYC	< 0.0005	131312869	1.31313e+08	chr3	AC083906.23
MAX-MYC	< 0.0005	131313602	1.31314e+08	chr3	AC083906.23
NFYA-NFYB-YY1-FOS-JUN-MAX-MYC-GATA1-ZNF263-GATA2	< 0.0005	130641605	130641918	chr3	IFT122
NFYA-NFYB-YY1-FOS-JUN-MAX-MYC-GATA1-ZNF263-GATA2	< 0.0005	130641605	130641918	chr3	MBD4
NFYA-NFYB-FOS-MAX-ZNF263	< 0.0005	130630003	1.3063e+08	chr3	C3orf25
JUN-MYC	< 0.0005	130601140	130601329	chr3	RPL32P3
NFYB-MYC-ZNF263	0.999001	130516578	130517127	chr3	H1FX
JUN-ZNF263	< 0.0005	130480431	130480741	chr3	C3orf37
JUN-MYC	< 0.0005	1.30363e+08	130363130	chr3	ISY1
NFYB-JUN-JUND-MAX-MYC-GATA2	0.125	1.3008e+08	130081066	chr3	ACAD9
YY1-JUN-MAX-MYC-ZNF263-SIRT6	< 0.0005	1.29927e+08	129928276	chr3	RAB7A
NFYA-NFYB-YY1-FOS-MYC	< 0.0005	129852357	129852429	chr3	RPN1
NFYA-NFYB-FOS-JUN-MYC	< 0.0005	1.29355e+08	1.29355e+08	chr3	EEFSEC
NFYA-NFYB-FOS-MAX-MYC-ZNF263-NR2C2	0.00504202	129325343	1.29326e+08	chr3	RUVBL1
JUN-MAX-MYC-ZNF263	< 0.0005	1.29253e+08	129253765	chr3	SEC61A1
NFYA-NFYB-FOS-MAX-MYC	< 0.0005	1.28831e+08	128830788	chr3	PODXL2
NFYB-YY1-MAX-MYC	0.999001	1.288e+08	128800025	chr3	MCM2
NFYA-NFYB-FOS-JUN-MAX-MYC-ZNF263	< 0.0005	1.28792e+08	128792741	chr3	GPR175
NFYA-NFYB-FOS-MYC-ZNF263	< 0.0005	127905583	127905831	chr3	CHCHD6
NFYA-NFYB-YY1-FOS-JUN-MAX-MYC-ZNF263-GATA2	< 0.0005	37009337	3.70099e+07	chr3	EPM2AIP1
YY1-JUN-MYC	< 0.0005	1.27677e+08	127677863	chr3	ZXDC
NFYB-MAX	0.996004	1.27559e+08	127559028	chr3	KLF15
YY1-MYC	< 0.0005	127118264	1.27118e+08	chr3	AC092903.11-1
JUN-MYC-ZNF263	< 0.0005	126576864	126577071	chr3	ZNF148
YY1-JUN-JUND-MAX-MYC	< 0.0005	1.25932e+08	125932164	chr3	UMPS
YY1-MAX-MYC-ZNF263	< 0.0005	124786808	1.24787e+08	chr3	PTPLB
NFYA-NFYB-FOS-MYC	< 0.0005	124403242	124403391	chr3	SEC22A
MAX-MYC	< 0.0005	124268594	1.24269e+08	chr3	PDIA5
FOS-JUN-MAX-MYC-NFE2	< 0.0005	1.23995e+08	123995915	chr3	DIRC2
FOS-JUN-MAX-MYC-NFE2	< 0.0005	1.23995e+08	123995915	chr3	HSPBAP1
MYC-ZNF263	< 0.0005	1.23766e+08	1.23766e+08	chr3	DTX3L
MYC-ZNF263	< 0.0005	1.23766e+08	1.23766e+08	chr3	PARP9
NFYA-NFYB-FOS-MAX-MYC	< 0.0005	1.23618e+08	123617877	chr3	WDR5B
MYC-ZNF263	< 0.0005	1.23716e+08	1.23716e+08	chr3	KPNA1
NFYA-NFYB-YY1-MAX-MYC	0.236763	123584706	1.23585e+08	chr3	FAM162A
JUN-MAX-MYC	< 0.0005	1.23586e+08	1.23586e+08	chr3	FAM162A
NFYA-NFYB-YY1-MAX-MYC	0.236763	123584706	1.23585e+08	chr3	CCDC58
JUN-MAX-MYC	< 0.0005	1.23586e+08	1.23586e+08	chr3	CCDC58
NFYA-NFYB-FOS-MYC	< 0.0005	1.23037e+08	1.23037e+08	chr3	EAF2
NFYA-NFYB-FOS-MYC	< 0.0005	1.23037e+08	1.23037e+08	chr3	IQCB1
NFYA-NFYB	< 0.0005	1.22109e+08	122109441	chr3	STXBP5L
NFYA-NFYB-YY1-FOS-MAX-MYC-ZNF263	< 0.0005	121943887	121944217	chr3	GTF2E1
NFYA-NFYB-YY1-FOS-MAX-MYC-ZNF263	< 0.0005	121943887	121944217	chr3	RABL3
MAX-MYC-ZNF263	< 0.0005	121550780	121550917	chr3	LRRC58
NFYA-NFYB-YY1-FOS-JUN-MYC-ZNF263	< 0.0005	1.21296e+08	1.21297e+08	chr3	GSK3B
JUN-MYC-NR2C2	0.0040568	1.20879e+08	1.20879e+08	chr3	COX17
NFYA-FOS-JUN-MYC-ZNF263-NR2C2	0.658906	120699978	120700256	chr3	C3orf1
YY1-MAX-MYC	< 0.0005	120670354	1.20671e+08	chr3	KTELC1
YY1-JUN-JUND-MAX-MYC	< 0.0005	1.20665e+08	120665338	chr3	TMEM39A
MYC-ZNF263	< 0.0005	1.20442e+08	120442475	chr3	B4GALT4
NFYA-NFYB-FOS-JUN-MYC	< 0.0005	1.16349e+08	116349477	chr3	ZBTB20
NFYA-NFYB	< 0.0005	115439171	1.15439e+08	chr3	ZNF80
NFYA-NFYB-FOS-JUN-MAX-MYC	< 0.0005	1.15258e+08	1.15258e+08	chr3	QTRTD1
NFYA-NFYB-FOS-JUN-MAX-MYC	< 0.0005	1.15258e+08	1.15258e+08	chr3	KIAA1407
YY1-MAX-MYC-ZNF263-NR2C2	< 0.0005	1.14947e+08	114948139	chr3	ATP6V1A
YY1-MAX-MYC-ZNF263-NR2C2	< 0.0005	1.14947e+08	114948139	chr3	NAT13
NFYA-NFYB-FOS	< 0.0005	1.14898e+08	1.14899e+08	chr3	KIAA2018
YY1-MAX-MYC	< 0.0005	114221185	114221365	chr3	C3orf17
YY1-MAX-MYC	< 0.0005	1.14192e+08	1.14193e+08	chr3	GTPBP8
FOS-MAX-MYC-ZNF263-NFE2-SIRT6	< 0.0005	1.13763e+08	113763751	chr3	SLC35A5
FOS-MAX-MYC-ZNF263-NFE2-SIRT6	< 0.0005	1.13763e+08	113763751	chr3	ATG3
YY1-MYC	< 0.0005	113180563	1.13181e+08	chr3	ABHD10
MYC-ZNF263	< 0.0005	109791026	109791158	chr3	DZIP3
MYC-ZNF263	< 0.0005	109791026	109791158	chr3	KIAA1524
NFYA-NFYB-FOS-JUN-JUND	< 0.0005	109423973	109424052	chr3	IFT57
NFYA-NFYB-FOS	< 0.0005	108724327	1.08724e+08	chr3	BBX
NFYA-NFYB-FOS-ZNF263	< 0.0005	107070335	107070890	chr3	CBLB
NFYA-NFYB-YY1-JUN-MYC-ZNF263	0.989011	1.03051e+08	103051327	chr3	NFKBIZ
NFYA-NFYB	< 0.0005	102980769	102980811	chr3	FAM55C
NFYA-NFYB-YY1-FOS-MYC	< 0.0005	102926076	1.02926e+08	chr3	CEP97
YY1-FOS-JUN-JUND-MYC	0.341317	102888056	1.02888e+08	chr3	RPL24P6
NFYA-NFYB-YY1-FOS-JUN-JUND-MYC-ZNF263	< 0.0005	1.02878e+08	1.02879e+08	chr3	AC084198.31-2
NFYA-NFYB-YY1-FOS-JUN-JUND-MYC-ZNF263	< 0.0005	1.02878e+08	1.02879e+08	chr3	ZBTB11
YY1-JUN-MAX-MYC-ZNF263	< 0.0005	1.02776e+08	102775925	chr3	PCNP
NFYB-MAX-MYC	0.999001	1.02763e+08	102763492	chr3	RG9MTD1
NFYB-FOS-MAX-MYC	0.999001	1.01911e+08	101910997	chr3	TFG
NFYA-NFYB-FOS	< 0.0005	101694080	1.01694e+08	chr3	TMEM45A
NFYA-NFYB-FOS-MAX-MYC-ZNF263-NR2C2	0.00504202	1.01603e+08	1.01603e+08	chr3	LNP1
NFYA-NFYB-FOS-MAX-MYC-ZNF263-NR2C2	0.00504202	1.01603e+08	1.01603e+08	chr3	TOMM70A
MAX-MYC	< 0.0005	101537215	1.01537e+08	chr3	NIT2
YY1-FOS-JUN-MAX-MYC-ZNF263	0.965035	101462105	101462548	chr3	TBC1D23
JUN-JUND-MAX-MYC-ZNF263	< 0.0005	1.01019e+08	101019561	chr3	C3orf26
NFYA-NFYB-FOS-ZNF263	< 0.0005	1.00103e+08	1.00103e+08	chr3	DCBLD2
JUN-MYC-GATA1-ZNF263-GATA2	< 0.0005	99795060	9.97953e+07	chr3	CPOX
MAX-MYC	< 0.0005	99173560	9.91736e+07	chr3	MINA
NFYA-NFYB-FOS	< 0.0005	9.51816e+07	9.51817e+07	chr3	ARL13B
FOS-ZNF263-GATA2	0.425907	9.51753e+07	9.51756e+07	chr3	PROS1
YY1-MYC-NR2C2	< 0.0005	8.82815e+07	88281707	chr3	C3orf38
NFYA-NFYB-FOS-MYC-ZNF263	< 0.0005	8.81908e+07	88191140	chr3	CGGBP1
YY1-FOS-JUN-MAX-MYC-ZNF263-SIRT6	0.00220264	81892566	8.18933e+07	chr3	GBE1
NFYB-YY1	0.761239	75917448	7.59175e+07	chr3	AC108724.4-3
JUN-MAX	0.861139	7.57555e+07	75755467	chr3	AC108724.4-2
YY1-MYC	< 0.0005	75566982	75567287	chr3	FAM86D
YY1-MYC	< 0.0005	7.31286e+07	7.31288e+07	chr3	PPP4R2
JUN-ZNF263	< 0.0005	73020051	73020054	chr3	GLT8D4
MAX-MYC	< 0.0005	72980216	7.29802e+07	chr3	SHQ1
NFYA-NFYB-JUN-MAX-MYC-ZNF263	0.999001	72578952	7.25795e+07	chr3	RYBP
NFYB-FOS-JUN-JUND-MYC-ZNF263-GATA2-SIRT6	< 0.0005	9.73204e+06	9732714	chr3	AC022382.4-1
JUN-MYC	< 0.0005	71715444	71715807	chr3	FOXP1
MAX-MYC	< 0.0005	69871161	69871165	chr3	MITF
JUN-JUND-MAX-MYC	< 0.0005	69184130	69184301	chr3	TMF1
MYC-ZNF263	< 0.0005	6.91454e+07	69145690	chr3	C3orf64
YY1-MYC-ZNF263	< 0.0005	67787423	67787755	chr3	SUCLG2
NFYA-NFYB-FOS	< 0.0005	67788483	67788744	chr3	SUCLG2
NFYA-NFYB-FOS-JUN-MAX-MYC	< 0.0005	6.71311e+07	6.71313e+07	chr3	KBTBD8
NFYA-NFYB-FOS-MAX-MYC	< 0.0005	6.66343e+07	66634390	chr3	LRIG1
YY1-JUN-MYC	< 0.0005	63984141	6.39842e+07	chr3	PSMD6
YY1-MAX-MYC	< 0.0005	5.83945e+07	58394873	chr3	PDHB
JUN-JUND-MYC	< 0.0005	58267005	58267147	chr3	RPP14
YY1-MAX-MYC	< 0.0005	5.77169e+07	57717063	chr3	SLMAP
NFYA-NFYB-FOS-JUN-MAX-MYC-ZNF263	< 0.0005	5.75578e+07	57558601	chr3	ARF4
JUN-MAX-MYC-ZNF263	< 0.0005	57516919	57516968	chr3	PDE12
NFYA-NFYB-FOS-MAX-ZNF263	< 0.0005	57236511	5.72368e+07	chr3	APPL
FOS-JUN-ZNF263	0.000999001	57069633	57069697	chr3	SPATA12
MAX-MYC-ZNF263	< 0.0005	56810653	56811212	chr3	ARHGEF3
NFYB-YY1-MAX-MYC-ZNF263	0.979021	56691970	5.66925e+07	chr3	C3orf63
NFYA-NFYB-FOS-MAX-MYC	< 0.0005	56566193	5.65665e+07	chr3	CCDC66
NFYA-NFYB-FOS-JUN-MYC-GATA1-NFE2	0.0515464	53900960	53901051	chr3	AC012467.9-1
YY1-JUN-MYC-ZNF263	< 0.0005	53356593	5.33568e+07	chr3	DCP1A
MYC-ZNF263	< 0.0005	5.32647e+07	5.32647e+07	chr3	TKT
MAX-MYC-GATA2	0.0569431	5.31386e+07	53138605	chr3	RFT1
NFYA-NFYB-YY1-MAX-MYC	0.236763	53139482	5.31396e+07	chr3	RFT1
GATA1-GATA2	< 0.0005	52906615	52906664	chr3	MUSTN1
YY1-MYC	< 0.0005	52780050	5.27802e+07	chr3	NEK4
YY1-MYC	< 0.0005	52715033	52715188	chr3	SPCS1
YY1-MYC	< 0.0005	52715033	52715188	chr3	GLT8D1
FOS-MAX-MYC	0.999001	5.2695e+07	52695312	chr3	GNL3
NFYA-NFYB-YY1-FOS-JUN-MAX-MYC-ZNF263	< 0.0005	5.25455e+07	52546017	chr3	AC112215.3-1
NFYA-NFYB-FOS-MYC-ZNF263	< 0.0005	5.25429e+07	52543292	chr3	NT5DC2
YY1-JUN-MAX-MYC	< 0.0005	52464382	52464647	chr3	NISCH
JUN-MYC	< 0.0005	5.24191e+07	52419119	chr3	BAP1
MYC-ZNF263	< 0.0005	52419754	5.24198e+07	chr3	BAP1
YY1-JUN-MYC	< 0.0005	5.22874e+07	5.22878e+07	chr3	WDR82
YY1-JUN-MYC	< 0.0005	5.22874e+07	5.22878e+07	chr3	AC092045.2
YY1-MYC	< 0.0005	5.22484e+07	52248627	chr3	TWF2
JUN-ZNF263	< 0.0005	5.2207e+07	52207141	chr3	ALAS1
NFYA-NFYB-YY1-FOS-JUN-MAX-MYC	< 0.0005	52163434	52163912	chr3	WDR51A
MYC-NR2C2	< 0.0005	5.20048e+07	52004973	chr3	RPL29P26
NFYB-MAX-MYC-ZNF263	0.999001	5.19921e+07	5.19924e+07	chr3	ACY1
[truncated: 7,666 more rows]
